# Supplementary material for: The little skate genome and the evolutionary emergence of wing-like fins
Source: Nature. 2023 Apr 12;616(7957):495–503. doi: 10.1038/s41586-023-05868-1 (PMC10115646; doi:10.1038/s41586-023-05868-1)
Supplement: Supplementary file 3 — Supplementary Tables 1–5 and 8–14. [file 41586_2023_5868_MOESM3_ESM.xlsx]

## Sheet: SI Table 1
SI Table 1
		Hybrid assembly (Leri_dbg_pi3h)	HiC scaffolded assembly (Leri_hhj)
Number of sequences		2595	1768
Total size		2190.59	2190.67
Smallest		5399	5399
Longest		23486796	170058265
%GC		44.129	44.129
N50/L50		473399/647	13149398/37
N90/L90		473399/647	13149398/37
Mean/Median		844156/107670	1239066/66992
>1Mb		420	50
Fraction >1Mb		0.827	0.9243
Gaps (%)		0	3.8e-05
BUSCO (4.1.2)		C:88.2% S:85.8% D:2.4% F:4.4% M:7.4% n:3354	C:88.2% S:85.8% D:2.4% F:4.4% M:7.4% n:3354

## Sheet: SI Table 2
SI Table 2: Genomes for protein clustering
	Species	Version	Accession		Link
Acapla.fasta	Acanthaster planci	Okinawa v1.0 (2015)			https://marinegenomics.oist.jp/cots/download/oki-cotsv1.0.EVM2.prot.gz
Strpur.fasta	Strongylocentrotus purpuratus	Spur_5.0	GCA_000002235.4		https://ftp.ncbi.nlm.nih.gov/genomes/all/GCF/000/002/235/GCF_000002235.5_Spur_5.0/GCF_000002235.5_Spur_5.0_genomic.gff.gz
Sackow.fasta	Saccoglossus kowalevskii	Skow_1.1	GCA_000003605.1		http://octopus.unit.oist.jp/HEMIDATA/sko.prot
Ptyfla.fasta	Ptychodera flava	v1.0.14	GCA_001465055.1		http://octopus.unit.oist.jp/HEMIDATA/pfl.prot
Brabel.fasta	Branchiostoma belcheri	Haploidv18h27	GCA_001625305.1		http://genome.bucm.edu.cn/lancelet/download_data.php [Branchiostoma.belcheri_v18h27.r3_ref_protein.fa.gz]
Braflo.fasta	Branchiostoma floridae	Bfl_VNyyK	GCA_000003815.2		https://www.dropbox.com/s/rq7ucdvfyzwnjou/Braflo.fasta?dl=0
Bralan.fasta	Branchiostoma lanceolatum	Bl71nemr	GCA_900088365.1		https://www.dropbox.com/s/8853oz3c977nxdn/Bla_annot_v4_best_Aac.fa.gz?dl=1
Lethenteron japonicus.fasta	Lethenteron japonicum	Lethenteron japonicus1.0	GCA_000466285.1	personal communication	https://www.dropbox.com/s/c3h55kyofgofmez/Lethenteron japonicus.fasta?dl=0
Petmar.fasta	Petromyzon marinus	gPmar1.0	GCA_002833325.1		https://genomes.stowers.org/files/pub/lamprey/Pmar/transcriptomes/PMZ_v3.1/PMZ_v3.1_proteins.fa
Calmil.fasta	Callorhinchus milii	Callorhinchus_milii-6.1.3	GCA_000165045.2		ftp://ftp.ensembl.org/pub/release-101/fasta/callorhinchus_milii/pep/Callorhinchus_milii.Callorhinchus_milii-6.1.3.pep.all.fa.gz
Ambrad.fasta	Amblyraja radiata	sAmbRad1.pri	GCA_010909765.1		https://ftp.ncbi.nlm.nih.gov/genomes/all/GCF/010/909/765/GCF_010909765.1_sAmbRad1.pri/GCF_010909765.1_sAmbRad1.pri_genomic.gff.gz
Leueri.fasta	Leucoraja erinacea	This study
Scytor.fasta	Scyliorhinus torazame	Storazame_v1.0	GCA_003427355.1		https://figshare.com/articles/dataset/cloudy_catshark_peptide_sequences_predicted_on_Storazame_v1_0/6124802
Chipun.fasta	Chiloscyllium punctatum	Cpunctatum_v1.0	GCA_003427335.1		https://figshare.com/articles/dataset/brownbanded_bamboo_shark_peptide_sequences_predicted_on_Cpunctatum_v1_0/6125030
Lepocu.fasta	Lepisosteus oculatus	LepOcu1	GCA_000242695.1		ftp://ftp.ensembl.org/pub/release-101/fasta/lepisosteus_oculatus/pep/Lepisosteus_oculatus.LepOcu1.pep.all.fa.gz
Orylat.fasta	Oryzias latipes [Japanese medaka HdrR]		GCA_002234675.1		ftp://ftp.ensembl.org/pub/release-101/fasta/oryzias_latipes/pep/Oryzias_latipes.ASM223467v1.pep.all.fa.gz
Danrer.fasta	Danio rerio	GRCz11	GCA_000002035.4		ftp://ftp.ensembl.org/pub/release-101/fasta/danio_rerio/pep/Danio_rerio.GRCz11.pep.all.fa.gz
Latcha.fasta	Latimeria chalumnae	LatCha1	GCA_000225785.1		ftp://ftp.ensembl.org/pub/release-101/fasta/latimeria_chalumnae/pep/Latimeria_chalumnae.LatCha1.pep.all.fa.gzz
Xentro.fasta	Xenopus tropicalis	v9			http://ftp.xenbase.org/pub/Genomics/JGI/Xentr9.0/Xtropicalisv9.0.Named.primaryTrs.pep.fa.gz
Gallus gallus.fasta	Gallus gallus	GRCg6a	GCA_000002315.5		ftp://ftp.ensembl.org/pub/release-101/fasta/gallus_gallus/pep/Gallus_gallus.GRCg6a.pep.all.fa.gz
Musmus.fasta	Mus musculus	GRCm38.p6	GCA_000001635.8		ftp://ftp.ensembl.org/pub/release-101/fasta/mus_musculus/pep/Mus_musculus.GRCm38.pep.all.fa.gz
Homo sapiens.fasta	Homo sapiens	GRCh38.p13	GCA_000001405.28		ftp://ftp.ensembl.org/pub/release-101/fasta/homo_sapiens/pep/Homo_sapiens.GRCh38.pep.all.fa.gz

## Sheet: SI Table 3
	SI Table 3
	1alpha	1beta		2alpha	2beta
C	LER33 + LER36 (=GGA10)	?LER1-mid? (=GGA25=LOC24)		LER3 = CL (GGAZ = LOC2/4)	LER29 (=LOC19=GGA28)
L	LER10 (=GGA8)	LER39 (LOC6 that is not GGA23; missing in chicken)
M				LER31 (=LOC21=GGA17)	missing in all gnathostomes?
E	LER16 (=GGA12)	not found in LER		LER19 + LER22 (=LOC8)	LER24 (= mid of LOC3=GGA26)
O	LER18 (=LOC27)	missing in all gnathostomes?
I	LER15 (IQ=GGA6=LOC5) + LER34 (all Q)	LER35 (=GGA22)		LER1 (whch also has C inserted?), LER3?	LER11 (= GGA13)
Q
F	LER6 (FKN) + LER13 (KN)	LER12 (=LOC7 (minus some A) = GGA4?)
K				see below	see below
N				LER14 (=LOC14=GGA9) (but maybe some others?)	missing in all gnathostomes?
P	LER30 (=GGA21=LOC25)	not found in LER (LOC26)			missing in all gnathostomes?
A2
A1	LER9 (A1)			LER5 or LER8	(LER5 or LER8) but maybe LER26 = KJ_2beta?
K	see above	see above
J	LER4 (DJ)	LER21 (=LOC18 = GGA20) (DJ)
D	LER2 (DB)/LER4 (DJ)			LER17 (=LOC15)
B	LER2 (DB only)	LER40 (=GGA33)		LER7 (=LOC12 up up to end)	LER27 (=LOC26=GGA27)
G	LER25 (=LOC20=GGA15)	missing in all gnathostomes?		LER28 (=LOC22=GGA19)	no found in LER
H	LER20 (=LOC13=GGA14) note LER27	missing in all gnathostomes?		LER23 (=GGA18)	LER37 (=LOC12)

## Sheet: SI Table 4
SI Table 4: Differentially expressed genes, pectoral vs pelvic
gene_id	baseMean	log2FoldChange	lfcSE	stat	pvalue	padj	Symbol	desc	pfam	synonims	GO
LE22289	886.153	-11.014	1.52469	-7.22377	5.05663e-13	5.39104e-11	Tbx4	T-box 4	PF00907	T-box	GO:0003700;GO:0006355;GO:0005634
LE24991	44.3651	-4.4378	0.789291	-5.62252	1.88193e-08	1.00319e-06	Hoxb13-2	homeobox B13	PF12284;PF00046	HoxA13_N;Homeodomain	GO:0003677
LE24913	291.06	-4.19893	0.300829	-13.9579	2.81742e-44	2.20525e-41	Hoxd10-1	homeobox D10	PF00046	Homeodomain	GO:0003677
LE13721	143.617	-4.17973	0.417776	-10.0047	1.4532e-23	3.47958e-21	Isl1-2	ISL LIM homeobox 1	PF00412;PF00046	LIM;Homeodomain	GO:0003677
LE11391	34.1503	-4.0227	0.853416	-4.71365	2.43319e-06	7.86265e-05	Ltf-4	lactotransferrin	PF00405	Transferrin	NA
LE29265	335.807	-3.85593	0.28197	-13.675	1.43289e-42	9.51307e-40	Alx3	ALX homeobox 3	PF00046	Homeodomain	GO:0003677
LE08293	1592.47	-3.61909	0.414016	-8.74143	2.30178e-18	4.05057e-16	Spp2-5	secreted phosphoprotein 2	PF07448	Spp-24	GO:0005576;GO:0046849
LE03695	69.4891	-3.50728	0.55726	-6.29378	3.09822e-10	2.1756e-08	Ca10	carbonic anhydrase 10	PF00194	Carb_anhydrase	NA
LE14567	1138.46	-3.25365	0.152047	-21.399	1.36521e-101	4.98507e-98	Sfrp2-1	secreted frizzled related protein 2	PF01392;PF01759	Fz;NTR	GO:0005515
LE08296	146.446	-3.22147	0.393715	-8.18225	2.78586e-16	3.87527e-14	Sp9	Sp9 transcription factor	PF00096	zf-C2H2	GO:0003676
LE18752	94.6283	-3.03785	0.474875	-6.39716	1.58289e-10	1.16766e-08	Grid1-2	glutamate ionotropic receptor delta type subunit 1	PF00060;PF10613;PF01094	Lig_chan;Lig_chan-Glu_bd;ANF_receptor	GO:0016020;GO:0004970
LE00443	50.4724	-2.69292	0.657072	-4.09836	4.16085e-05	0.00101969	Fstl5-1	follistatin like 5	PF13927	Ig_3	NA
LE26710	648.893	-2.66855	0.186454	-14.3121	1.83844e-46	1.67826e-43	Hoxa11	homeobox A11	PF12045;PF00046	DUF3528;Homeodomain	GO:0003677
LE18806	319.489	-2.5765	0.247555	-10.4078	2.28416e-25	6.34324e-23	Drgx	dorsal root ganglia homeobox	PF03826;PF00046	OAR;Homeodomain	GO:0003677
LE16688	55.0489	-2.56152	0.610532	-4.19555	2.72205e-05	0.00069874	Chrna3-2	cholinergic receptor nicotinic alpha 3 subunit	PF02932;PF02931	Neur_chan_memb;Neur_chan_LBD	GO:0006811;GO:0005230;GO:0016021
LE08975	1977.87	-2.53929	0.121181	-20.9546	1.70519e-97	4.15099e-94	UnkProt_2965	NA	PF15187	Augurin	NA
LE26542	1712.98	-2.31007	0.139348	-16.5778	1.00919e-61	1.63781e-58	Hoxa9	homeobox A9	PF04617;PF00046	Hox9_act;Homeodomain	GO:0005634;GO:0006351;GO:0003677
LE08319	1016.55	-2.29556	0.164478	-13.9566	2.86867e-44	2.20525e-41	Frzb	frizzled related protein	PF01392;PF01759	Fz;NTR	GO:0005515
LE09241	84.5157	-2.15158	0.452207	-4.75794	1.95578e-06	6.46292e-05	Shox2	short stature homeobox 2	PF03826;PF00046	OAR;Homeodomain	GO:0003677
LE28244	82.7469	-2.1478	0.456903	-4.70078	2.59169e-06	8.3196e-05	Angpt2-1	angiopoietin 2	PF00147	Fibrinogen_C	NA
LE11918	3964.48	-2.08539	0.098885	-21.089	1.0031e-98	2.93025e-95	UnkProt_3938	NA	NA	NA	NA
LE03739	43.107	-2.01755	0.639154	-3.15659	0.00159626	0.0229908	Ahnak-1	AHNAK nucleoprotein	NA	NA	NA
LE17825	66.8464	-1.94139	0.507899	-3.8224	0.000132159	0.0028057	Mctp1-2	multiple C2 and transmembrane domain containing 1	PF00168	C2	NA
LE10802	60.0715	-1.89217	0.571018	-3.31368	0.000920776	0.014779	Brinp3-2	BMP/retinoic acid inducible neural specific 3	PF01823	MACPF	NA
LE22039	156.509	-1.88822	0.349154	-5.40798	6.37405e-08	3.04246e-06	Bhlha9	basic helix-loop-helix family member a9	PF00010	HLH	GO:0046983
LE18088	1405.61	-1.87859	0.13482	-13.934	3.93481e-44	2.87359e-41	Asip	agouti signaling protein	PF05039	Agouti	GO:0009755;GO:0005576
LE10561	2086.54	-1.83486	0.11774	-15.584	9.34822e-55	1.3654e-51	Lhx9	LIM homeobox 9	PF00412;PF00046	LIM;Homeodomain	GO:0003677
LE10345	272.744	-1.82921	0.256938	-7.11928	1.08492e-12	1.09285e-10	Pou3f3	POU class 3 homeobox 3	PF00046;PF00157	Homeodomain;Pou	GO:0003700;GO:0006355;GO:0003677
LE14550	68.9123	-1.81593	0.500382	-3.62909	0.000284423	0.00536036	Sparc-2	secreted protein acidic and cysteine rich	PF07648;PF09289;PF10591	Kazal_2;FOLN;SPARC_Ca_bdg	GO:0005509;GO:0005515
LE09071	1808.72	-1.79319	0.151217	-11.8584	1.94706e-32	8.88713e-30	Mme	membrane metalloendopeptidase	PF01431;PF05649	Peptidase_M13;Peptidase_M13_N	GO:0006508;GO:0004222
LE22404	149.859	-1.77381	0.338673	-5.23753	1.62743e-07	7.0535e-06	Galnt17-1	polypeptide N-acetylgalactosaminyltransferase 17	PF00535;PF00652	Glycos_transf_2;Ricin_B_lectin	NA
LE19688	146.683	-1.73306	0.341729	-5.07145	3.94801e-07	1.58856e-05	Trpc5	transient receptor potential cation channel subfamily C member 5	PF08344;PF00520;PF00023	TRP_2;Ion_trans;Ank	GO:0005216;GO:0016020;GO:0006811;GO:0005515;GO:0055085
LE14901	882.521	-1.72243	0.155018	-11.1112	1.10723e-28	4.04306e-26	Hsd11b2	hydroxysteroid 11-beta dehydrogenase 2	PF00106	adh_short	NA
LE11784	85.5277	-1.67769	0.446175	-3.76016	0.000169802	0.00349314	UnkProt_3898	NA	PF00431	CUB	NA
LE24349	260.447	-1.64378	0.268188	-6.12919	8.83279e-10	5.73385e-08	Penk	proenkephalin	PF01160	Opiods_neuropep	GO:0007218
LE20915	333.183	-1.63377	0.235377	-6.94109	3.89091e-12	3.59688e-10	Ccdc3-3	coiled-coil domain containing 3	NA	NA	NA
LE28208	65.6203	-1.62279	0.501837	-3.23371	0.00122194	0.0185333	Prdm1-1	PR/SET domain 1	PF00856;PF00096	SET;zf-C2H2	GO:0005515;GO:0003676
LE29268	239.066	-1.6128	0.273367	-5.89974	3.64065e-09	2.14417e-07	Dcn-1	decorin	PF13855;PF01462	LRR_8;LRRNT	GO:0005515
LE01337	248.379	-1.59922	0.272405	-5.87075	4.33824e-09	2.52448e-07	Zp2-2	zona pellucida glycoprotein 2	PF00100	Zona_pellucida	NA
LE12038	673.925	-1.58198	0.171732	-9.21188	3.20473e-20	6.32545e-18	Gsc-2	goosecoid homeobox	PF00046	Homeodomain	GO:0003677
LE21650	700.465	-1.57253	0.170393	-9.22884	2.73584e-20	5.47393e-18	Thbs4-2	thrombospondin 4	PF11598;PF05735;PF07645;PF02412	COMP;TSP_C;EGF_CA;TSP_3	GO:0007155;GO:0005576;GO:0005509
LE24936	558.832	-1.56752	0.185688	-8.44165	3.12881e-17	5.02191e-15	Sp6	Sp6 transcription factor	PF00096	zf-C2H2	GO:0003676
LE24358	767.411	-1.5353	0.164404	-9.3386	9.76161e-21	2.00814e-18	Ctgf-3	connective tissue growth factor	PF00219;PF00007;PF00090;PF00093	IGFBP;Cys_knot;TSP_1;VWC	GO:0005520;GO:0005576;GO:0005515
LE15028	381.912	-1.53001	0.22694	-6.74193	1.56293e-11	1.30447e-09	Slc6a2	solute carrier family 6 member 2	PF00209	SNF	GO:0016021
LE23286	131.49	-1.52356	0.373378	-4.08048	4.49436e-05	0.00108324	UnkProt_7890	NA	NA	NA	NA
LE22708	390.805	-1.51917	0.216224	-7.0259	2.12686e-12	2.071e-10	Dkk1	dickkopf WNT signaling pathway inhibitor 1	PF04706	Dickkopf_N	GO:0005576;GO:0007275;GO:0030178
LE21005	106.627	-1.48365	0.395408	-3.7522	0.000175289	0.00358081	Mapk14-1	mitogen-activated protein kinase 14	PF00069	Pkinase	GO:0006468;GO:0005524;GO:0004672
LE10786	138.723	-1.47407	0.392128	-3.75915	0.000170493	0.00349751	Brinp3-1	BMP/retinoic acid inducible neural specific 3	NA	NA	NA
LE18985	276.063	-1.45428	0.256715	-5.66498	1.47043e-08	7.95448e-07	Slc1a2-2	solute carrier family 1 member 2	PF00375	SDF	GO:0016021;GO:0015293
LE19174	292.26	-1.44366	0.251023	-5.75108	8.86731e-09	4.90591e-07	Pamr1	peptidase domain containing associated with muscle regeneration 1	PF00084;PF00431;PF00008	Sushi;CUB;EGF	NA
LE27556	497.551	-1.43844	0.198732	-7.23806	4.55131e-13	4.88798e-11	Sp8	Sp8 transcription factor	PF13894;PF00096	zf-C2H2_4;zf-C2H2	GO:0003676
LE16636	2512.75	-1.43825	0.112115	-12.8283	1.13793e-37	6.92528e-35	Nr2f1-2	nuclear receptor subfamily 2 group F member 1	PF00105;PF00104	zf-C4;Hormone_recep	GO:0003700;GO:0043565;GO:0005634;GO:0008270;GO:0006355
LE00658	265.252	-1.43365	0.258426	-5.54761	2.89604e-08	1.46365e-06	Flt4	fms related tyrosine kinase 4	PF07679;PF17988;PF07714;PF00047	I-set;VEGFR-2_TMD;Pkinase_Tyr;ig	GO:0006468;GO:0004672
LE12371	161.112	-1.41554	0.346629	-4.08375	4.43149e-05	0.00107163	Grem1-1	gremlin 1, DAN family BMP antagonist	PF03045	DAN	NA
LE14139	132.905	-1.41016	0.356631	-3.95412	7.68175e-05	0.00174223	Slit2-3	slit guidance ligand 2	PF13855;PF01462	LRR_8;LRRNT	GO:0005515
LE20871	131.092	-1.39922	0.360942	-3.87658	0.000105934	0.00231281	Ccdc3-6	coiled-coil domain containing 3	NA	NA	NA
LE00298	3566.99	-1.39822	0.11235	-12.4452	1.4842e-35	7.47526e-33	Pitx1	paired like homeodomain 1	PF00046	Homeodomain	GO:0003677
LE29896	734.097	-1.3953	0.16773	-8.31872	8.89205e-17	1.33894e-14	Plxna4	plexin A4	PF01403;PF17960;PF18020;PF01437;PF01833;PF08337	Sema;TIG_plexin;TIG_2;PSI;TIG;Plexin_cytopl	GO:0005515
LE22779	496.19	-1.38506	0.19479	-7.11056	1.15574e-12	1.14835e-10	Vwa2-2	von Willebrand factor A domain containing 2	PF00092;PF00008	VWA;EGF	NA
LE08779	417.919	-1.37992	0.210149	-6.56638	5.15531e-11	4.09231e-09	Anos1-1	anosmin 1	PF17869;PF00095;PF00041	Cys_box;WAP;fn3	GO:0005576;GO:0030414;GO:0005515
LE13899	1905.78	-1.36906	0.118968	-11.5078	1.20471e-30	5.02744e-28	Slit2-2	slit guidance ligand 2	PF00054;PF01462;PF00008;PF01463;PF13855;PF12661	Laminin_G_1;LRRNT;EGF;LRRCT;LRR_8;hEGF	GO:0005515
LE08006	85.3053	-1.35028	0.440613	-3.06455	0.00217996	0.0299535	Gbx2	gastrulation brain homeobox 2	PF00046	Homeodomain	GO:0003677
LE17989	108.767	-1.34512	0.39477	-3.40734	0.000655984	0.0110895	Tshz2	teashirt zinc finger homeobox 2	PF13912	zf-C2H2_6	NA
LE16909	96.4788	-1.34345	0.413742	-3.24707	0.00116601	0.0178519	Frem1-1	FRAS1 related extracellular matrix 1	PF16184;PF03160;PF00059	Cadherin_3;Calx-beta;Lectin_C	GO:0007154;GO:0016021
LE24005	101.564	-1.34279	0.405891	-3.30827	0.000938756	0.0150016	Adcy8-1	adenylate cyclase 8	PF06327;PF16214;PF00211	DUF1053;AC_N;Guanylate_cyc	GO:0016849;GO:0004016;GO:0005886;GO:0035556;GO:0009190;GO:0006171
LE00080	78.3761	-1.33034	0.457434	-2.90827	0.00363435	0.0453336	Msmo1-2	methylsterol monooxygenase 1	PF04116	FA_hydroxylase	GO:0005506;GO:0016491;GO:0055114;GO:0008610
LE19654	2304.26	-1.32029	0.120389	-10.9669	5.51004e-28	1.82908e-25	Chrdl1	chordin like 1	PF00093	VWC	GO:0005515
LE01725	145.795	-1.2813	0.386218	-3.31756	0.000908071	0.0146071	Zp2-1	zona pellucida glycoprotein 2	PF00100	Zona_pellucida	NA
LE12460	160.932	-1.28082	0.324059	-3.95241	7.73676e-05	0.00174927	Alk-2	ALK receptor tyrosine kinase	PF07714;PF12810	Pkinase_Tyr;Gly_rich	GO:0006468;GO:0004672
LE14009	787.973	-1.27901	0.16112	-7.93824	2.05073e-15	2.56008e-13	Pcdh10-2	protocadherin 10	PF00028;PF16492;PF08266	Cadherin;Cadherin_C_2;Cadherin_2	GO:0016020;GO:0005509;GO:0007156
LE29221	100.769	-1.2715	0.423228	-3.00428	0.00266211	0.035348	Grm4-2	glutamate metabotropic receptor 4	PF07562;PF00003;PF01094	NCD3G;7tm_3;ANF_receptor	GO:0004930;GO:0007186;GO:0016021
LE05396	372.785	-1.26998	0.219477	-5.78639	7.19144e-09	4.07125e-07	Cemip	cell migration inducing hyaluronidase 1	PF10162;PF13330;PF15711	G8;Mucin2_WxxW;ILEI	NA
LE01428	218.688	-1.24885	0.278855	-4.47848	7.51747e-06	0.000216568	Sim1	SIM bHLH transcription factor 1	PF00010;PF06621;PF08447;PF00989	HLH;SIM_C;PAS_3;PAS	GO:0003700;GO:0006355;GO:0046983;GO:0005515;GO:0003677
LE18555	516.855	-1.23538	0.191198	-6.46125	1.03843e-10	7.81821e-09	UnkProt_6376	NA	NA	NA	NA
LE30137	650.501	-1.23195	0.173006	-7.12087	1.07246e-12	1.0878e-10	Cpa1-1	carboxypeptidase A1	PF00246;PF02244	Peptidase_M14;Propep_M14	GO:0006508;GO:0004181;GO:0004180;GO:0008270
LE15403	400.263	-1.22716	0.214741	-5.71461	1.09957e-08	6.01511e-07	Fhod3-3	formin homology 2 domain containing 3	PF02181;PF18382	FH2;Formin_GBD_N	NA
LE27251	169.419	-1.22473	0.317208	-3.86097	0.000112938	0.00245107	Vstm2a	V-set and transmembrane domain containing 2A	PF07679	I-set	NA
LE25189	93.5499	-1.21266	0.420809	-2.88173	0.00395502	0.0482598	Itga8-4	integrin subunit alpha 8	PF01839	FG-GAP	NA
LE18736	1252.06	-1.2126	0.136898	-8.85771	8.16752e-19	1.49118e-16	Msx2-2	msh homeobox 2	PF00046	Homeodomain	GO:0003677
LE04571	122.375	-1.21123	0.368342	-3.28834	0.00100781	0.0159258	Ptprh	protein tyrosine phosphatase, receptor type H	PF00102;PF00041	Y_phosphatase;fn3	GO:0006470;GO:0004725;GO:0005515
LE16125	223.235	-1.20678	0.298944	-4.03681	5.41825e-05	0.00128681	Rgs3-1	regulator of G protein signaling 3	PF00615	RGS	NA
LE02263	177.065	-1.20381	0.310592	-3.87585	0.000106254	0.00231634	Muc5ac-1	mucin 5AC, oligomeric mucus/gel-forming	PF13330	Mucin2_WxxW	NA
LE10871	1298.9	-1.20337	0.134096	-8.97396	2.86044e-19	5.35636e-17	Pcsk9	proprotein convertase subtilisin/kexin type 9	PF00082;PF18463;PF18464;PF05922;PF18459	Peptidase_S8;PCSK9_C3;PCSK9_C2;Inhibitor_I9;PCSK9_C1	GO:0004252;GO:0006508
LE13053	165.988	-1.18941	0.318218	-3.73772	0.000185697	0.00376184	Dkk2	dickkopf WNT signaling pathway inhibitor 2	PF04706	Dickkopf_N	GO:0005576;GO:0007275;GO:0030178
LE18006	136.091	-1.1894	0.35396	-3.36027	0.000778673	0.0128322	Kcng1	potassium voltage-gated channel modifier subfamily G member 1	PF02214;PF00520	BTB_2;Ion_trans	GO:0005216;GO:0016020;GO:0051260;GO:0006811;GO:0055085
LE03546	302.613	-1.18334	0.241827	-4.89333	9.91447e-07	3.56677e-05	Meis1-2	Meis homeobox 1	PF16493;PF05920	Meis_PKNOX_N;Homeobox_KN	GO:0006355;GO:0003677
LE18966	193.144	-1.17845	0.298552	-3.94721	7.90659e-05	0.00178477	Ptprj	protein tyrosine phosphatase, receptor type J	PF00102;PF18861;PF00041	Y_phosphatase;PTP_tm;fn3	GO:0006470;GO:0004725;GO:0005515
LE18548	1019.63	-1.17486	0.146589	-8.01466	1.10441e-15	1.45325e-13	Nsg2-2	neuronal vesicle trafficking associated 2	PF06387	Calcyon	GO:0007212;GO:0048268;GO:0016021;GO:0032051
LE20462	302.561	-1.17372	0.240669	-4.8769	1.07767e-06	3.85797e-05	Astn2-2	astrotactin 2	PF18411;PF18577;PF01823;PF14670	Annexin_like;ASTN_2_hairpin;MACPF;FXa_inhibition	NA
LE21907	1062.93	-1.17325	0.14341	-8.1811	2.8126e-16	3.87555e-14	Muc16-1	mucin 16, cell surface associated	PF01390	SEA	NA
LE12982	561.443	-1.16796	0.196362	-5.94797	2.71481e-09	1.6591e-07	Npr3	natriuretic peptide receptor 3	PF01094	ANF_receptor	NA
LE02474	266.693	-1.14468	0.254486	-4.49801	6.85929e-06	0.000199575	Epha8-1	EPH receptor A8	PF00536;PF07714;PF14575;PF01404;PF00041	SAM_1;Pkinase_Tyr;EphA2_TM;Ephrin_lbd;fn3	GO:0006468;GO:0005515;GO:0004672
LE01877	350.657	-1.13827	0.224582	-5.06839	4.01198e-07	1.60986e-05	Garem1-2	GRB2 associated regulator of MAPK1 subtype 1	PF12736	CABIT	NA
LE17283	327.171	-1.13699	0.231537	-4.91061	9.07916e-07	3.31526e-05	Adamtsl1	ADAMTS like 1	PF07679;PF00090;PF08686	I-set;TSP_1;PLAC	GO:0008233
LE10963	324.755	-1.1348	0.235778	-4.81299	1.48688e-06	5.00401e-05	Cyp2j2-6	cytochrome P450 family 2 subfamily J member 2	PF00067	p450	GO:0005506;GO:0016705;GO:0020037;GO:0055114
LE15752	3730.03	-1.13411	0.102924	-11.0189	3.09887e-28	1.07767e-25	Fbln1	fibulin 1	PF07645;PF12662	EGF_CA;cEGF	GO:0005509
LE11722	214.151	-1.13054	0.295273	-3.8288	0.000128768	0.00274969	Tmem132c-1	transmembrane protein 132C	PF15706;PF16070	TMEM132D_C;TMEM132	NA
LE26031	235.336	-1.12925	0.272223	-4.14824	3.35039e-05	0.00083366	Sstr2-1	somatostatin receptor 2	PF00001	7tm_1	GO:0004930;GO:0007186;GO:0016021
LE07157	535.912	-1.11908	0.187818	-5.95829	2.54885e-09	1.56422e-07	Adam28	ADAM metallopeptidase domain 28	PF01562;PF01421;PF08516;PF00200	Pep_M12B_propep;Reprolysin;ADAM_CR;Disintegrin	GO:0006508;GO:0004222
LE13475	1621.55	-1.11678	0.134661	-8.29328	1.10166e-16	1.62535e-14	Msx1	msh homeobox 1	PF00046	Homeodomain	GO:0003677
LE22908	372.862	-1.10661	0.220719	-5.01367	5.34028e-07	2.07447e-05	Sema4g	semaphorin 4G	PF01403;PF13895;PF01437	Sema;Ig_2;PSI	GO:0005515
LE24015	4810.19	-1.10449	0.109283	-10.1067	5.16083e-24	1.27761e-21	Col14a1-2	collagen type XIV alpha 1 chain	PF01391;PF00092;PF00041	Collagen;VWA;fn3	GO:0005515
LE17310	198.515	-1.0949	0.303127	-3.61201	0.000303839	0.00568229	Ntrk2-3	neurotrophic receptor tyrosine kinase 2	PF13927;PF16920;PF07679;PF13855	Ig_3;TPKR_C2;I-set;LRR_8	GO:0005515
LE29958	268.516	-1.09172	0.260851	-4.18522	2.84888e-05	0.000724926	Sema3e	semaphorin 3E	PF01403;PF00047	Sema;ig	GO:0005515
LE00993	1356.19	-1.08476	0.133286	-8.13856	4.00005e-16	5.46026e-14	Osr1	odd-skipped related transciption factor 1	PF00096	zf-C2H2	GO:0003676
LE16006	228.165	-1.0748	0.272727	-3.94094	8.1163e-05	0.0018238	Nrcam	neuronal cell adhesion molecule	PF13927;PF07679;PF13882;PF00041	Ig_3;I-set;Bravo_FIGEY;fn3	GO:0005515
LE19796	555.79	-1.05964	0.187137	-5.66239	1.49282e-08	8.0458e-07	Gdpd5-4	glycerophosphodiester phosphodiesterase domain containing 5	PF03009	GDPD	GO:0006629;GO:0008081
LE18824	279.918	-1.05027	0.248322	-4.22946	2.34251e-05	0.000613167	Nbeal1-2	neurobeachin like 1	PF16057;PF02138;PF14844;PF00400;PF15787	DUF4800;Beach;PH_BEACH;WD40;DUF4704	GO:0005515
LE28163	1127.08	-1.04358	0.139704	-7.46996	8.02182e-14	8.94402e-12	Tfap2b-3	transcription factor AP-2 beta	PF03299	TF_AP-2	NA
LE23203	1066.91	-1.03266	0.150663	-6.8541	7.17609e-12	6.27629e-10	Lgals8-1	galectin 8	PF00337	Gal-bind_lectin	GO:0030246
LE19642	705.47	-1.03116	0.16662	-6.18868	6.06707e-10	4.00976e-08	Dach1-2	dachshund family transcription factor 1	PF02437	Ski_Sno	NA
LE05176	446.073	-1.028	0.213196	-4.82184	1.4224e-06	4.83152e-05	Rnf225	ring finger protein 225	PF13639	zf-RING_2	NA
LE11425	236.448	-1.02786	0.271795	-3.78174	0.000155734	0.00323564	Cldn5	claudin 5	PF00822	PMP22_Claudin	GO:0016021
LE17732	644.042	-1.01516	0.18547	-5.47346	4.41336e-08	2.16314e-06	Svep1-9	sushi, von Willebrand factor type A, EGF and pentraxin domain containing 1	PF00008;PF02494;PF00084;PF00092;PF07645;PF07699;PF00354	EGF;HYR;Sushi;VWA;EGF_CA;Ephrin_rec_like;Pentaxin	GO:0005509
LE19885	142.473	-1.01418	0.344336	-2.94532	0.00322619	0.0412625	Arhgap6-1	Rho GTPase activating protein 6	PF00620	RhoGAP	GO:0007165
LE22118	373.813	-1.01198	0.22185	-4.56153	5.07819e-06	0.000152617	Fzd9	frizzled class receptor 9	PF01392;PF01534	Fz;Frizzled	GO:0016020;GO:0005515;GO:0007166
LE06310	510.342	-1.00683	0.20354	-4.94661	7.55154e-07	2.83352e-05	Dpt-2	dermatopontin	PF14704	DERM	NA
LE26830	2004.63	1.00045	0.119592	8.3655	5.98626e-17	9.30163e-15	Klhl40	kelch like family member 40	PF07707;PF01344;PF13964;PF00651	BACK;Kelch_1;Kelch_6;BTB	GO:0005515
LE02166	282.866	1.00449	0.281034	3.57427	0.0003512	0.00643617	Chrng	cholinergic receptor nicotinic gamma subunit	PF02932;PF02931	Neur_chan_memb;Neur_chan_LBD	GO:0006811;GO:0005230;GO:0016021
LE03983	623.198	1.00961	0.175154	5.76414	8.20735e-09	4.57544e-07	Jam3	junctional adhesion molecule 3	PF13927;PF07686	Ig_3;V-set	NA
LE30303	2794.83	1.01167	0.105713	9.56992	1.06984e-21	2.3676e-19	Actn3	actinin alpha 3 (gene/pseudogene)	PF00435	Spectrin	GO:0005515
LE00636	434.955	1.01784	0.203819	4.99383	5.91921e-07	2.27516e-05	Myot	myotilin	PF07679	I-set	NA
LE13291	5860.69	1.02648	0.0940446	10.9148	9.798e-28	3.18021e-25	C1qtnf3-2	C1q and TNF related 3	PF01391	Collagen	NA
LE26284	187.78	1.02662	0.304619	3.37016	0.000751238	0.0124406	Hacd1	3-hydroxyacyl-CoA dehydratase 1	PF04387	PTPLA	NA
LE20910	392.572	1.03625	0.213069	4.86347	1.15347e-06	4.06945e-05	Mapkapk3	mitogen-activated protein kinase-activated protein kinase 3	PF00069	Pkinase	GO:0006468;GO:0005524;GO:0004672
LE29245	4174.75	1.03805	0.0969605	10.7059	9.55201e-27	3.03297e-24	Tnni1-2	troponin I1, slow skeletal type	PF00992	Troponin	GO:0005861
LE07995	10024	1.04601	0.110724	9.44696	3.48829e-21	7.49265e-19	Neb-2	nebulin	PF00880;PF14604	Nebulin;SH3_9	GO:0005515
LE24187	190.113	1.04766	0.299261	3.50082	0.000463824	0.00817204	UnkProt_8314	NA	NA	NA	NA
LE01264	2245.63	1.04863	0.114592	9.15098	5.64197e-20	1.0843e-17	Vgll2-2	vestigial like family member 2	PF07545	Vg_Tdu	GO:0006355;GO:0005634
LE14416	3013.23	1.05495	0.1081	9.75901	1.68796e-22	3.91339e-20	C1qtnf3-amacr	C1QTNF3-AMACR readthrough (NMD candidate)	PF00386	C1q	NA
LE06498	389.789	1.07005	0.243236	4.39923	1.08635e-05	0.000302234	Uts2r-5	urotensin 2 receptor	PF00001	7tm_1	GO:0004930;GO:0007186;GO:0016021
LE30388	223.17	1.07771	0.275454	3.9125	9.13442e-05	0.00203071	Lingo2-2	leucine rich repeat and Ig domain containing 2	PF07679;PF13855	I-set;LRR_8	GO:0005515
LE11456	291.786	1.08798	0.245778	4.42665	9.57064e-06	0.000269343	Hes5-2	hes family bHLH transcription factor 5	PF00010	HLH	GO:0046983
LE25844	13212.2	1.0904	0.321987	3.38646	0.000707996	0.0118477	Myh1-3	myosin heavy chain 1	PF01576;PF00063;PF02736	Myosin_tail_1;Myosin_head;Myosin_N	GO:0016459;GO:0003774;GO:0005524
LE18658	902.134	1.09097	0.160482	6.79806	1.06034e-11	9.00425e-10	UnkProt_6408	NA	NA	NA	NA
LE07678	5653.48	1.09485	0.0993467	11.0204	3.04546e-28	1.07767e-25	Klhl41	kelch like family member 41	PF07707;PF13418;PF01344;PF00651	BACK;Kelch_4;Kelch_1;BTB	GO:0005515
LE19348	1462.19	1.09488	0.132194	8.28235	1.20764e-16	1.74641e-14	Dbx1	developing brain homeobox 1	PF00046	Homeodomain	GO:0003677
LE22495	1431.43	1.09563	0.310849	3.52465	0.000424036	0.00755301	Nrap	nebulin related anchoring protein	PF00880;PF00412	Nebulin;LIM	NA
LE08467	1073.05	1.09835	0.15443	7.11227	1.1415e-12	1.14197e-10	Stac3	SH3 and cysteine rich domain 3	PF00130;PF16664;PF00018;PF07653	C1_1;STAC2_u1;SH3_1;SH3_2	GO:0035556;GO:0005515
LE17387	8111.75	1.09841	0.0871501	12.6036	2.01603e-36	1.13255e-33	Pcsk5-4	proprotein convertase subtilisin/kexin type 5	PF00082;PF16470;PF08686;PF01483	Peptidase_S8;S8_pro-domain;PLAC;P_proprotein	GO:0004252;GO:0008233;GO:0006508
LE24024	435.221	1.09866	0.214509	5.12175	3.0271e-07	1.24898e-05	Tcf21-2	transcription factor 21	PF00010	HLH	GO:0046983
LE05256	152.639	1.09957	0.330933	3.32263	0.000891736	0.0143919	Fsd2	fibronectin type III and SPRY domain containing 2	PF00622;PF00041	SPRY;fn3	GO:0005515
LE19721	329.984	1.1028	0.232877	4.73553	2.18479e-06	7.15495e-05	Asb12-1	ankyrin repeat and SOCS box containing 12	PF12796;PF07525	Ank_2;SOCS_box	NA
LE21038	344.733	1.1053	0.229392	4.81838	1.44728e-06	4.90463e-05	Lmod3-1	leiomodin 3	NA	NA	NA
LE14336	185.661	1.10531	0.300059	3.68364	0.000229931	0.00445408	Myl5	myosin light chain 5	PF00036;PF13405	EF-hand_1;EF-hand_6	GO:0005509
LE24331	331.888	1.10772	0.230057	4.81497	1.47222e-06	4.96972e-05	Apcdd1	APC down-regulated 1	PF14921	APCDDC	NA
LE05936	121.862	1.11544	0.371601	3.00171	0.00268467	0.0355506	Spats2l	spermatogenesis associated serine rich 2 like	PF07139	DUF1387	NA
LE20690	1033.03	1.11699	0.144055	7.75387	8.91345e-15	1.04992e-12	Cav1-1	caveolin 1	PF01146	Caveolin	GO:0070836
LE02395	111.052	1.11778	0.385898	2.89657	0.00377271	0.046659	Hspb7-1	heat shock protein family B (small) member 7	PF00011	HSP20	NA
LE16659	1691.86	1.11817	0.125654	8.89877	5.64679e-19	1.04401e-16	Tmod1	tropomodulin 1	PF03250	Tropomodulin	GO:0005523;GO:0051694
LE12866	1121.41	1.11994	0.162825	6.87815	6.06332e-12	5.40005e-10	Ryr3-2	ryanodine receptor 3	PF02815;PF06459;PF01365;PF00622;PF02026;PF08709;PF08454	MIR;RR_TM4-6;RYDR_ITPR;SPRY;RyR;Ins145_P3_rec;RIH_assoc	GO:0005219;GO:0005262;GO:0006874;GO:0016021;GO:0016020;GO:0070588;GO:0005515
LE24483	6558.19	1.12332	0.114369	9.82187	9.06418e-23	2.13535e-20	Myom2-2	myomesin 2	PF07679;PF00041	I-set;fn3	GO:0005515
LE02278	338.877	1.12549	0.238724	4.71463	2.42151e-06	7.84226e-05	C1qtnf12	C1q and TNF related 12	NA	NA	NA
LE28337	1116.88	1.13028	0.170607	6.62509	3.47041e-11	2.81605e-09	Gja4	gap junction protein alpha 4	PF00029	Connexin	NA
LE19038	8416.53	1.1378	0.0996388	11.4192	3.35236e-30	1.36013e-27	Tnni2	troponin I2, fast skeletal type	PF00782;PF00992	DSPc;Troponin	GO:0016311;GO:0008138;GO:0005861
LE24789	382.657	1.14304	0.225949	5.05882	4.21848e-07	1.68347e-05	Bmper	BMP binding endothelial regulator	PF01826;PF00094;PF08742;PF00093	TIL;VWD;C8;VWC	GO:0005515
LE29252	12290.5	1.15249	0.0978424	11.779	5.00712e-32	2.21618e-29	Mybph	myosin binding protein H	PF07679;PF00041	I-set;fn3	GO:0005515
LE19086	394.711	1.15285	0.235068	4.90432	9.37493e-07	3.38936e-05	UnkProt_6554	NA	PF15485;PF12815	DUF4643;CTD	NA
LE04931	23364.8	1.15596	0.194856	5.93235	2.98628e-09	1.8174e-07	Tpm3-2	tropomyosin 3	PF00261	Tropomyosin	NA
LE18720	1728.69	1.16296	0.122884	9.46385	2.96817e-21	6.47061e-19	Synpo2l	synaptopodin 2 like	PF00595	PDZ	GO:0005515
LE07165	570.638	1.16373	0.197176	5.90198	3.5917e-09	2.1239e-07	Pitx2-2	paired like homeodomain 2	PF03826;PF00046	OAR;Homeodomain	GO:0003677
LE08355	21770.7	1.16464	0.251776	4.62571	3.73325e-06	0.000115525	Myl1	myosin light chain 1	NA	NA	NA
LE25690	387.112	1.16488	0.22396	5.2013	1.97903e-07	8.47677e-06	Myh1-1	myosin heavy chain 1	PF01576;PF00063	Myosin_tail_1;Myosin_head	GO:0016459;GO:0003774;GO:0005524
LE27014	277.873	1.16607	0.249449	4.67457	2.94571e-06	9.25271e-05	Hhatl	hedgehog acyltransferase like	PF03062	MBOAT	NA
LE18862	37890.5	1.16608	0.0780553	14.9392	1.83159e-50	2.43202e-47	Actc1-2	actin, alpha, cardiac muscle 1	PF00022	Actin	NA
LE27501	101.769	1.17422	0.400514	2.93179	0.0033701	0.0428405	Hoxc4-1	homeobox C4	PF00046	Homeodomain	GO:0003677
LE19101	19472.9	1.17607	0.247016	4.76113	1.92509e-06	6.37593e-05	Tnnt3-2	troponin T3, fast skeletal type	PF00992	Troponin	GO:0005861
LE24750	846.133	1.17742	0.156707	7.51351	5.75641e-14	6.46755e-12	Trim55-1	tripartite motif containing 55	PF13445;PF00643	zf-RING_UBOX;zf-B_box	GO:0008270
LE05295	12470.4	1.1784	0.234403	5.02724	4.97602e-07	1.94977e-05	Gatm	glycine amidinotransferase	NA	NA	NA
LE21971	7845.94	1.18633	0.0872026	13.6043	3.77604e-42	2.39795e-39	Eln	elastin	NA	NA	NA
LE11451	717.048	1.18641	0.172757	6.8675	6.53357e-12	5.7836e-10	Myo18b	myosin XVIIIB	PF00030;PF01576;PF00063	Crystall;Myosin_tail_1;Myosin_head	GO:0016459;GO:0003774;GO:0005524
LE29484	162.434	1.18678	0.323731	3.66596	0.000246415	0.00472328	Sycp3	synaptonemal complex protein 3	PF04803	Cor1	NA
LE11035	1059.03	1.1891	0.143512	8.28573	1.17389e-16	1.71459e-14	Palmd	palmdelphin	PF03285	Paralemmin	GO:0008360;GO:0016020
LE29149	3986.26	1.19086	0.108166	11.0096	3.43639e-28	1.16725e-25	Tpm1	tropomyosin 1	PF00261	Tropomyosin	NA
LE14037	233.038	1.19975	0.271318	4.42193	9.78238e-06	0.000274245	C4orf54-1	chromosome 4 open reading frame 54	PF15232	DUF4585	NA
LE28078	663.196	1.20459	0.172658	6.97677	3.02051e-12	2.86478e-10	Trim63	tripartite motif containing 63	PF13445;PF00643	zf-RING_UBOX;zf-B_box	GO:0008270
LE03167	3185.27	1.2064	0.107886	11.1822	4.98455e-29	1.9159e-26	Txlnb	taxilin beta	PF09728	Taxilin	GO:0019905
LE01986	397.261	1.21207	0.237441	5.10469	3.3133e-07	1.36321e-05	Trim54	tripartite motif containing 54	PF13445;PF00643	zf-RING_UBOX;zf-B_box	GO:0008270
LE25838	2533.64	1.22523	0.390099	3.14082	0.00168476	0.023984	Myh1-6	myosin heavy chain 1	PF01576;PF00063;PF02736	Myosin_tail_1;Myosin_head;Myosin_N	GO:0016459;GO:0003774;GO:0005524
LE16131	10176.6	1.23098	0.0872332	14.1114	3.23286e-45	2.7776e-42	Des	desmin	PF00038;PF04732	Filament;Filament_head	GO:0005882
LE12067	77636	1.23165	0.0900517	13.6771	1.39053e-42	9.51307e-40	Actc1-1	actin, alpha, cardiac muscle 1	PF00022	Actin	NA
LE20746	2860.73	1.23496	0.115656	10.6779	1.29204e-26	4.01523e-24	Tnnc1	troponin C1, slow skeletal and cardiac type	PF13499;PF13833	EF-hand_7;EF-hand_8	GO:0005509
LE16737	601.82	1.23535	0.185949	6.64347	3.06374e-11	2.49994e-09	Fbp2	fructose-bisphosphatase 2	PF00316	FBPase	NA
LE30192	149.139	1.24101	0.351606	3.52955	0.000416273	0.00744196	Itih5	inter-alpha-trypsin inhibitor heavy chain family member 5	PF00092;PF06668;PF08487	VWA;ITI_HC_C;VIT	GO:0030212;GO:0004867
LE11470	126.041	1.25049	0.361969	3.45467	0.000550962	0.00950101	Hes5-1	hes family bHLH transcription factor 5	PF00010	HLH	GO:0046983
LE16716	122.993	1.2542	0.370055	3.38923	0.00070088	0.0117667	Pdlim3	PDZ and LIM domain 3	PF15936;PF00412;PF00595	DUF4749;LIM;PDZ	GO:0005515
LE15926	213.313	1.25605	0.283066	4.4373	9.10961e-06	0.00025736	Lmod2	leiomodin 2	PF03250	Tropomodulin	GO:0005523;GO:0051694
LE25749	291.244	1.25963	0.269588	4.67241	2.9768e-06	9.33029e-05	Myh4-3	myosin heavy chain 4	PF01576;PF00063;PF02736	Myosin_tail_1;Myosin_head;Myosin_N	GO:0016459;GO:0003774;GO:0005524
LE05505	4252.68	1.2711	0.099155	12.8193	1.27781e-37	7.46547e-35	Uaca	uveal autoantigen with coiled-coil domains and ankyrin repeats	PF12796	Ank_2	NA
LE21023	878.779	1.28529	0.153998	8.34614	7.05322e-17	1.08441e-14	Cav2-1	caveolin 2	PF01146	Caveolin	GO:0070836
LE05345	542.553	1.29664	0.186734	6.9438	3.81701e-12	3.5738e-10	Skor1	SKI family transcriptional corepressor 1	PF02437;PF08782	Ski_Sno;c-SKI_SMAD_bind	GO:0046332
LE18093	131.154	1.30528	0.361843	3.6073	0.0003094	0.00577889	Myh7-4	myosin heavy chain 7	PF01576;PF00063;PF02736	Myosin_tail_1;Myosin_head;Myosin_N	GO:0016459;GO:0003774;GO:0005524
LE05332	416.788	1.31099	0.216807	6.04678	1.4777e-09	9.42501e-08	Aldh1a3	aldehyde dehydrogenase 1 family member A3	PF00171	Aldedh	GO:0055114;GO:0016491
LE06286	124.47	1.31212	0.378492	3.4667	0.000526892	0.00912905	Tspan7-2	tetraspanin 7	PF00335	Tetraspanin	GO:0016021
LE22700	570.307	1.31229	0.19981	6.56768	5.11062e-11	4.079e-09	Mypn	myopalladin	PF07679	I-set	NA
LE06151	4522.47	1.31739	0.250539	5.25823	1.45447e-07	6.3415e-06	Casq2	calsequestrin 2	PF01216	Calsequestrin	GO:0005509
LE19733	79.3625	1.32331	0.454793	2.9097	0.00361781	0.0452412	Gja3-2	gap junction protein alpha 3	PF00029	Connexin	NA
LE24688	83.9261	1.3239	0.454235	2.91456	0.00356185	0.0447715	Col21a1-8	collagen type XXI alpha 1 chain	PF00078;PF01391;PF00092;PF09004	RVT_1;Collagen;VWA;DUF1891	GO:0016706;GO:0008168;GO:0055114
LE11755	160.729	1.32411	0.324781	4.07692	4.56354e-05	0.00109811	UnkProt_3893	NA	NA	NA	NA
LE18156	17743.7	1.34137	0.27287	4.91578	8.84311e-07	3.24672e-05	Tnnc2	troponin C2, fast skeletal type	PF13499;PF13833	EF-hand_7;EF-hand_8	GO:0005509
LE08988	1683.1	1.34364	0.12993	10.3412	4.5863e-25	1.24051e-22	Adipoq	adiponectin, C1Q and collagen domain containing	PF01391;PF00386	Collagen;C1q	NA
LE07191	158.67	1.34654	0.325365	4.13856	3.49496e-05	0.000863745	Unc5d	unc-5 netrin receptor D	PF07679;PF17217;PF00791;PF00090;PF00531	I-set;UPA;ZU5;TSP_1;Death	GO:0007165;GO:0005515
LE01271	208.528	1.35913	0.289913	4.68807	2.75797e-06	8.77169e-05	Trdn	triadin	NA	NA	NA
LE18275	5836.3	1.36008	0.0922321	14.7463	3.25081e-49	3.39153e-46	Eef1a2	eukaryotic translation elongation factor 1 alpha 2	PF00009;PF03143;PF03144	GTP_EFTU;GTP_EFTU_D3;GTP_EFTU_D2	GO:0003924;GO:0005525
LE29643	88.9553	1.36176	0.450508	3.02272	0.00250515	0.0336308	UnkProt_10303	NA	PF06369	Anemone_cytotox	GO:0006812;GO:0052331;GO:0015267;GO:0046930;GO:0046931
LE20940	126.017	1.37517	0.364629	3.77141	0.000162325	0.00336077	UnkProt_7136	NA	NA	NA	NA
LE25217	432.516	1.37744	0.210919	6.53068	6.54698e-11	5.05953e-09	Hoxb3	homeobox B3	PF13293;PF00046	DUF4074;Homeodomain	GO:0003677
LE06386	177.021	1.3778	0.309474	4.45209	8.50387e-06	0.00024118	Runx1-1	runt related transcription factor 1	PF00853;PF08504	Runt;RunxI	GO:0003700;GO:0006355;GO:0003677
LE06384	322.781	1.38398	0.23426	5.90788	3.46537e-09	2.05753e-07	Epha3	EPH receptor A3	PF14575;PF07699;PF01404;PF00041;PF00536;PF07714	EphA2_TM;Ephrin_rec_like;Ephrin_lbd;fn3;SAM_1;Pkinase_Tyr	GO:0006468;GO:0005515;GO:0004672
LE19679	240.857	1.38991	0.295517	4.7033	2.55984e-06	8.23546e-05	Atp1b4	ATPase Na+/K+ transporting family member beta 4	PF00287	Na_K-ATPase	GO:0006813;GO:0005890;GO:0006814
LE12473	267.232	1.4008	0.258733	5.41406	6.1611e-08	2.95046e-06	Pax9	paired box 9	PF00292	PAX	GO:0006355;GO:0003677
LE20870	1553.69	1.41376	0.126879	11.1425	7.7863e-29	2.91607e-26	Omd	osteomodulin	PF13855;PF00560;PF01462	LRR_8;LRR_1;LRRNT	GO:0005515
LE21804	797.944	1.41914	0.167704	8.4622	2.62372e-17	4.25801e-15	Tmem38a	transmembrane protein 38A	PF05197	TRIC	GO:0016020;GO:0005261;GO:0015672
LE01497	407.611	1.42258	0.222794	6.38517	1.71208e-10	1.25033e-08	Angpt2-2	angiopoietin 2	PF00147	Fibrinogen_C	NA
LE29460	3377.56	1.4321	0.270219	5.29978	1.15945e-07	5.21075e-06	Svep1-1	sushi, von Willebrand factor type A, EGF and pentraxin domain containing 1	PF00084	Sushi	NA
LE07649	4653.26	1.43961	0.0965128	14.9163	2.58327e-50	3.14427e-47	UnkProt_2518	NA	NA	NA	NA
LE28538	189.004	1.44703	0.301625	4.79746	1.60689e-06	5.38307e-05	Ptx4	pentraxin 4	PF00354	Pentaxin	NA
LE18186	173.296	1.45712	0.326381	4.46446	8.02699e-06	0.000229437	Neurl2	neuralized E3 ubiquitin protein ligase 2	PF07525;PF07177	SOCS_box;Neuralized	NA
LE00368	102.219	1.47081	0.415031	3.54385	0.000394324	0.00711927	Dpysl3-1	dihydropyrimidinase like 3	NA	NA	NA
LE15422	642.796	1.47188	0.183455	8.02311	1.03098e-15	1.36895e-13	Tgm2-7	transglutaminase 2	PF01841;PF00927;PF00868	Transglut_core;Transglut_C;Transglut_N	GO:0003810;GO:0018149
LE23222	188.282	1.48174	0.300679	4.92798	8.30849e-07	3.08788e-05	Tmod4	tropomodulin 4	PF03250	Tropomodulin	GO:0005523;GO:0051694
LE04564	2030.65	1.49704	0.128015	11.6943	1.36331e-31	5.8566e-29	Mybpc2	myosin binding protein C, fast type	PF07679;PF18362;PF00041	I-set;THB;fn3	GO:0005515
LE26750	179.824	1.5035	0.308551	4.87276	1.10049e-06	3.93002e-05	Dmbt1-14	deleted in malignant brain tumors 1	PF00193;PF00431;PF00530	Xlink;CUB;SRCR	GO:0005540;GO:0007155;GO:0016020;GO:0005044
LE21131	548.799	1.51027	0.199414	7.57353	3.63214e-14	4.11248e-12	Slc6a11	solute carrier family 6 member 11	PF00209	SNF	GO:0016021
LE06273	199.282	1.51851	0.301602	5.03483	4.78277e-07	1.88803e-05	Map3k7-2	mitogen-activated protein kinase kinase kinase 7	NA	NA	NA
LE06506	83.0996	1.52016	0.450057	3.37771	0.00073091	0.0121868	Chodl	chondrolectin	PF00059	Lectin_C	NA
LE11233	101.56	1.53735	0.416976	3.6869	0.000227	0.00442153	Pappa2	pappalysin 2	PF00084;PF13385;PF05572;PF00066	Sushi;Laminin_G_3;Peptidase_M43;Notch	NA
LE22336	8683.89	1.5558	0.0934972	16.6401	3.5728e-62	6.52305e-59	Hspb1-2	heat shock protein family B (small) member 1	PF00011	HSP20	NA
LE28593	1578.92	1.55888	0.1275	12.2265	2.24477e-34	1.05765e-31	Ehd1	EH domain containing 1	PF16880;PF00350	EHD_N;Dynamin_N	NA
LE18686	637.465	1.56168	0.183252	8.52203	1.56776e-17	2.60212e-15	Pitx2-1	paired like homeodomain 2	PF03826;PF00046	OAR;Homeodomain	GO:0003677
LE06747	614.127	1.56374	0.188176	8.31001	9.56905e-17	1.42618e-14	Smpx	small muscle protein X-linked	PF15355	Chisel	NA
LE08736	1031.93	1.5639	0.148688	10.518	7.13534e-26	2.12691e-23	Mmp23b-1	matrix metallopeptidase 23B	PF01549;PF00413	ShK;Peptidase_M10	GO:0006508;GO:0004222;GO:0008270;GO:0031012
LE21801	74.3557	1.59504	0.499902	3.1907	0.0014193	0.0208739	Tmprss9-2	transmembrane serine protease 9	PF00089;PF00057	Trypsin;Ldl_recept_a	GO:0004252;GO:0005515;GO:0006508
LE01626	2193.23	1.59504	0.276235	5.77423	7.73041e-09	4.32607e-07	Myom2-3	myomesin 2	PF07679;PF00041	I-set;fn3	GO:0005515
LE00642	451.127	1.60251	0.204699	7.82861	4.93306e-15	5.90592e-13	Myoz2	myozenin 2	PF05556	Calsarcin	NA
LE28604	1320.95	1.63126	0.156745	10.4071	2.30174e-25	6.34324e-23	Rpl3-2	ribosomal protein L3	PF00297	Ribosomal_L3	GO:0003735;GO:0005622;GO:0005840;GO:0006412
LE00289	175.943	1.63307	0.314377	5.19462	2.05139e-07	8.76099e-06	Fgf18-2	fibroblast growth factor 18	PF00167	FGF	GO:0008083
LE20727	1303.82	1.66647	0.135224	12.3238	6.74818e-35	3.28546e-32	Mustn1	musculoskeletal, embryonic nuclear protein 1	PF15682	Mustang	GO:0002062;GO:0005634;GO:0035988;GO:0042246
LE04780	93.2439	1.69148	0.444336	3.80675	0.000140803	0.00296938	Prokr2-1	prokineticin receptor 2	PF00001	7tm_1	GO:0004930;GO:0007186;GO:0016021
LE25000	104.779	1.69513	0.401723	4.21966	2.44675e-05	0.000637028	Tcap	titin-cap	PF09470	Telethonin	NA
LE22567	1607.96	1.70611	0.136453	12.5032	7.16727e-36	3.73875e-33	Ankrd1	ankyrin repeat domain 1	PF12796;PF13606	Ank_2;Ank_3	GO:0005515
LE10534	186.038	1.71519	0.323559	5.30101	1.15161e-07	5.19147e-06	Glis3-2	GLIS family zinc finger 3	PF00096	zf-C2H2	GO:0003676
LE20987	67.1839	1.72487	0.511324	3.37335	0.000742605	0.0123255	UnkProt_7147	NA	NA	NA	NA
LE25300	379.155	1.72529	0.223783	7.70965	1.26159e-14	1.47414e-12	Hoxa2-3	homeobox A2	PF00046	Homeodomain	GO:0003677
LE18805	155.006	1.73092	0.381502	4.53712	5.70279e-06	0.000168273	Mat1a	methionine adenosyltransferase 1A	PF02773;PF00438;PF02772	S-AdoMet_synt_C;S-AdoMet_synt_N;S-AdoMet_synt_M	GO:0006556;GO:0004478
LE25831	148.198	1.74224	0.388093	4.48924	7.14791e-06	0.000207148	Myh1-5	myosin heavy chain 1	PF01576;PF00063;PF02736	Myosin_tail_1;Myosin_head;Myosin_N	GO:0016459;GO:0003774;GO:0005524
LE16764	62.015	1.74832	0.518065	3.37472	0.000738922	0.0122924	Mlana	melan-A	PF14991	MLANA	GO:0042470
LE01402	79.0815	1.7496	0.459622	3.80661	0.000140886	0.00296938	Pkia-2	cAMP-dependent protein kinase inhibitor alpha	PF02827	PKI	GO:0004862;GO:0006469
LE22360	327.502	1.7818	0.239107	7.45187	9.20285e-14	1.01831e-11	Myl2-1	myosin light chain 2	PF13405	EF-hand_6	GO:0005509
LE01611	238.555	1.7838	0.285887	6.23955	4.38839e-10	2.99819e-08	Myom2-1	myomesin 2	PF07679;PF00078;PF09004	I-set;RVT_1;DUF1891	GO:0016706;GO:0008168;GO:0055114
LE20775	1803.78	1.80211	0.121007	14.8927	3.67693e-50	4.13117e-47	Ogn	osteoglycin	PF13855	LRR_8	GO:0005515
LE25966	80.4203	1.81136	0.468483	3.86645	0.000110433	0.00240028	Tmem100	transmembrane protein 100	PF16311	TMEM100	NA
LE07847	614.866	1.81804	0.180264	10.0854	6.40896e-24	1.56015e-21	Hoxd10-2	homeobox D10	PF00046	Homeodomain	GO:0003677
LE19671	60.6146	1.81985	0.56084	3.24486	0.00117509	0.0179722	Cnmd-2	chondromodulin	PF04089	BRICHOS	NA
LE01926	555.41	1.83278	0.582875	3.14438	0.00166441	0.0237174	Fabp7	fatty acid binding protein 7	PF00061	Lipocalin	NA
LE20036	582.757	1.84919	0.210048	8.80365	1.32439e-18	2.35903e-16	Fhl2-2	four and a half LIM domains 2	PF00412	LIM	NA
LE04838	240.94	1.84935	0.272143	6.79552	1.07924e-11	9.11177e-10	Crabp1	cellular retinoic acid binding protein 1	PF00061	Lipocalin	NA
LE01140	44.7554	1.8536	0.615828	3.00993	0.00261312	0.0348559	Mlip	muscular LMNA interacting protein	PF15274	MLIP	NA
LE19395	151.525	1.86556	0.379549	4.9152	8.86923e-07	3.24672e-05	Igsf22	immunoglobulin superfamily member 22	PF07679;PF18362;PF02734;PF02733;PF00041	I-set;THB;Dak2;Dak1;fn3	GO:0004371;GO:0006071;GO:0005515
LE14314	449.415	1.86849	0.208201	8.97445	2.84783e-19	5.35636e-17	Htra3	HtrA serine peptidase 3	PF00219;PF07648;PF13365;PF17820	IGFBP;Kazal_2;Trypsin_2;PDZ_6	GO:0005520;GO:0005576;GO:0005515
LE27066	644.976	1.87299	0.418728	4.47304	7.71136e-06	0.000221717	Cavin4	caveolae associated protein 4	PF15237	PTRF_SDPR	NA
LE04434	49.2588	1.92598	0.589062	3.26956	0.00107714	0.0167726	Hrc	histidine rich calcium binding protein	NA	NA	NA
LE07897	1396.83	1.93179	0.132016	14.6329	1.73163e-48	1.68615e-45	Hoxc9	homeobox C9	PF04617;PF00046	Hox9_act;Homeodomain	GO:0005634;GO:0006351;GO:0003677
LE01442	91.4434	1.94908	0.433472	4.49644	6.91004e-06	0.000200652	UnkProt_527	NA	PF09004	DUF1891	GO:0016706;GO:0008168;GO:0055114
LE16806	689.942	1.96778	0.172764	11.39	4.69084e-30	1.85174e-27	Slc25a4	solute carrier family 25 member 4	PF00153	Mito_carr	NA
LE19579	328.46	1.97152	0.240237	8.20656	2.27614e-16	3.19666e-14	Pou3f4-2	POU class 3 homeobox 4	PF00157	Pou	GO:0003700;GO:0006355
LE09139	116.186	1.98559	0.392312	5.06126	4.16504e-07	1.6667e-05	Foxl2-2	forkhead box L2	PF00250	Forkhead	GO:0003700;GO:0043565;GO:0006355
LE22038	66.797	2.01902	0.540124	3.73807	0.00018544	0.00376184	Aprt-1	adenine phosphoribosyltransferase	PF00156	Pribosyltran	GO:0009116
LE08666	146.022	2.02851	0.349462	5.80465	6.44998e-09	3.6657e-07	UnkProt_2864	NA	PF08241	Methyltransf_11	GO:0008168
LE06844	512.391	2.04267	0.195215	10.4637	1.26747e-25	3.70254e-23	Phex	phosphate regulating endopeptidase homolog X-linked	PF01431;PF05649	Peptidase_M13;Peptidase_M13_N	GO:0006508;GO:0004222
LE25138	72.956	2.05456	0.482899	4.25463	2.09395e-05	0.000553059	Hoxc4-2	homeobox C4	PF00046	Homeodomain	GO:0003677
LE14106	296.878	2.05514	0.249237	8.24575	1.64134e-16	2.35034e-14	Shisa3	shisa family member 3	PF13908	Shisa	NA
LE25989	535.467	2.07672	0.646745	3.21103	0.00132261	0.0198337	Myh1-2	myosin heavy chain 1	PF01576;PF00063;PF02736	Myosin_tail_1;Myosin_head;Myosin_N	GO:0016459;GO:0003774;GO:0005524
LE08678	56.3616	2.12973	0.552122	3.85734	0.000114626	0.00248033	Casr-1	calcium sensing receptor	PF07562;PF00003;PF01094	NCD3G;7tm_3;ANF_receptor	GO:0004930;GO:0007186;GO:0016021
LE07058	171.402	2.13065	0.350001	6.08755	1.14652e-09	7.40975e-08	Egr3	early growth response 3	PF11928;PF00096	DUF3446;zf-C2H2	GO:0003676
LE07171	119.801	2.18119	0.452326	4.82217	1.42007e-06	4.83152e-05	Adrb1-2	adrenoceptor beta 1	PF00001	7tm_1	GO:0004930;GO:0007186;GO:0016021
LE19895	342.23	2.18883	0.234687	9.32658	1.09345e-20	2.21819e-18	Wnt11-2	Wnt family member 11	PF00110	wnt	GO:0005102;GO:0016055;GO:0007275;GO:0005576
LE03033	458.312	2.18983	0.206489	10.605	2.82373e-26	8.59238e-24	Hlx	H2.0 like homeobox	PF00046	Homeodomain	GO:0003677
LE07084	77.2494	2.21361	0.49648	4.45861	8.24928e-06	0.000234414	Dkk4	dickkopf WNT signaling pathway inhibitor 4	PF06607;PF04706	Prokineticin;Dickkopf_N	GO:0005576;GO:0007275;GO:0030178
LE18313	39.8379	2.27602	0.696517	3.26772	0.00108417	0.0168461	Slc32a1	solute carrier family 32 member 1	PF01490	Aa_trans	NA
LE16011	3821.24	2.28193	0.112345	20.3118	1.01104e-91	2.10961e-88	Mybpc1	myosin binding protein C, slow type	PF07679;PF18362;PF00041	I-set;THB;fn3	GO:0005515
LE27398	50.5101	2.30547	0.608753	3.7872	0.000152355	0.00317899	Foxf2	forkhead box F2	PF00250	Forkhead	GO:0003700;GO:0043565;GO:0006355
LE28076	67.2657	2.33899	0.512886	4.56045	5.10431e-06	0.000153087	Vgll2-1	vestigial like family member 2	PF07545	Vg_Tdu	GO:0006355;GO:0005634
LE25041	89.2464	2.34908	0.444806	5.28114	1.28379e-07	5.69942e-06	Hoxb5	homeobox B5	PF00046	Homeodomain	GO:0003677
LE07801	403.09	2.37271	0.227108	10.4475	1.50412e-25	4.30769e-23	Hoxd3	homeobox D3	PF13293;PF00046	DUF4074;Homeodomain	GO:0003677
LE18777	691.472	2.37431	0.427271	5.55692	2.74575e-08	1.39398e-06	Myoz1	myozenin 1	PF05556	Calsarcin	NA
LE11714	65.3765	2.38659	0.569099	4.19363	2.7453e-05	0.00070347	Igll5-4	immunoglobulin lambda like polypeptide 5	PF07654;PF07686	C1-set;V-set	NA
LE27276	352.794	2.39868	0.233846	10.2575	1.09471e-24	2.85524e-22	Hoxa2-2	homeobox A2	PF00046	Homeodomain	GO:0003677
LE16760	73.8851	2.40295	0.507408	4.73573	2.18269e-06	7.15495e-05	UnkProt_5700	NA	PF00049	Insulin	GO:0005179;GO:0005576
LE08183	37.9932	2.42616	0.676439	3.58667	0.000334928	0.00620807	UnkProt_2721	NA	NA	NA	NA
LE15166	97.0366	2.43999	0.430315	5.67024	1.42599e-08	7.74273e-07	Rrad	RRAD, Ras related glycolysis inhibitor and calcium channel regulator	PF00071	Ras	GO:0003924;GO:0005525
LE19687	67.7275	2.4887	0.54939	4.52993	5.90029e-06	0.0001734	UnkProt_6749	NA	NA	NA	NA
LE22945	244.42	2.72548	0.282347	9.65294	4.77671e-22	1.07336e-19	Adra2a-2	adrenoceptor alpha 2A	PF00001	7tm_1	GO:0004930;GO:0007186;GO:0016021
LE12972	39.1724	2.74422	0.689956	3.97738	6.96787e-05	0.00161288	Hmx3-3	H6 family homeobox 3	PF00046	Homeodomain	GO:0003677
LE28571	56.2214	2.80042	0.593434	4.71901	2.36991e-06	7.71001e-05	UnkProt_9987	NA	NA	NA	NA
LE28815	2163.45	2.86801	0.36615	7.83289	4.76772e-15	5.75515e-13	Pvalb-2	parvalbumin	PF13499	EF-hand_7	GO:0005509
LE08434	80.595	2.87067	0.491873	5.83621	5.34016e-09	3.08294e-07	UnkProt_2811	NA	NA	NA	NA
LE07744	61.8467	3.09258	0.559874	5.52372	3.319e-08	1.64889e-06	Hoxa2-1	homeobox A2	PF00046	Homeodomain	GO:0003677
LE25112	35.8307	3.19804	0.751022	4.25825	2.06031e-05	0.00054516	Hoxa1-3	homeobox A1	PF00046	Homeodomain	GO:0003677
LE28718	45.8338	3.24569	0.671993	4.82995	1.36565e-06	4.67137e-05	UnkProt_10030	NA	NA	NA	NA
LE03084	69.9575	3.41492	0.547741	6.23455	4.53087e-10	3.06379e-08	Otx2-1	orthodenticle homeobox 2	PF03529;PF00046	TF_Otx;Homeodomain	GO:0003700;GO:0005634;GO:0007275;GO:0003677
LE29598	87.7622	3.41859	0.500636	6.82849	8.58104e-12	7.41625e-10	Casq1	calsequestrin 1	PF01216	Calsequestrin	GO:0005509
LE16016	67.5586	3.52705	0.56978	6.1902	6.00871e-10	3.98924e-08	Alx1	ALX homeobox 1	PF03826;PF00046	OAR;Homeodomain	GO:0003677
LE08177	289.093	3.54195	0.281519	12.5816	2.66663e-36	1.44255e-33	Hoxd4	homeobox D4	PF00046	Homeodomain	GO:0003677
LE07865	1605.31	4.15825	0.149003	27.9071	2.18506e-171	3.1915e-167	Hoxb8-2	homeobox B8	PF00046	Homeodomain	GO:0003677
LE28632	36.68	4.2451	0.996774	4.25884	2.05489e-05	0.000544715	Ocm	oncomodulin	PF13499	EF-hand_7	GO:0005509
LE08068	1221.86	4.90624	0.180116	27.2393	2.22233e-163	1.62297e-159	Hoxa5-1	homeobox A5	PF00046	Homeodomain	GO:0003677
LE07906	86.3819	5.10939	0.632342	8.0801	6.4715e-16	8.75211e-14	UnkProt_2614	NA	NA	NA	NA
LE03688	35.2288	5.16031	0.981364	5.25831	1.45386e-07	6.3415e-06	Emx1-1	empty spiracles homeobox 1	PF00046	Homeodomain	GO:0003677
LE15785	37.7753	7.24598	1.56541	4.62881	3.67779e-06	0.000114051	Igf1-1	insulin like growth factor 1	PF00049	Insulin	GO:0005179;GO:0005576
LE11603	1364.75	7.95864	0.334678	23.78	5.37786e-125	2.6183e-121	Tbx5	T-box 5	PF00907	T-box	GO:0003700;GO:0006355;GO:0005634

## Sheet: SI Table 5
SI Table 5: Differentially expressed genes, pectoral anterior region vs pectoral posterior region
gene_id	baseMean	log2FoldChange	lfcSE	stat	pvalue	padj	Symbol	desc	pfam	synonims	GO
LE18200	1005.15	-12.9167	4.00091	-3.22845	0.00124464	0.0038511	Matn4-2	matrilin 4	PF00092;PF07645;PF14670	VWA;EGF_CA;FXa_inhibition	GO:0005509
LE20751	924.146	-12.7952	4.00092	-3.19808	0.00138348	0.00424056	Barx1	BARX homeobox 1	PF00046	Homeodomain	GO:0003677
LE09719	644.304	-12.2719	4.00094	-3.06727	0.00216024	0.00635846	Zic1-3	Zic family member 1	PF18366;PF00096	zf_ZIC;zf-C2H2	GO:0003676
LE28240	1491.04	-12.0669	1.36355	-8.84962	8.78e-19	1.33e-17	Matn1	matrilin 1	PF10393;PF00092;PF14670	Matrilin_ccoil;VWA;FXa_inhibition	NA
LE12076	423.39	-11.6664	4.00097	-2.91589	0.00354677	0.00992413	Cyp1b1-1	cytochrome P450 family 1 subfamily B member 1	PF00067	p450	GO:0005506;GO:0016705;GO:0020037;GO:0055114
LE08964	349.342	-11.3801	4.001	-2.84432	0.00445061	0.0121777	Usp13	ubiquitin specific peptidase 13	PF00627;PF02148;PF00443;PF17807	UBA;zf-UBP;UCH;zf-UBP_var	GO:0016579;GO:0008270;GO:0036459
LE10561	320.018	-11.2653	4.00101	-2.81561	0.00486844	0.0131791	Lhx9	LIM homeobox 9	PF00412;PF00046	LIM;Homeodomain	GO:0003677
LE23924	673.038	-10.8979	1.40966	-7.73086	1.07e-14	1.24e-13	Osr2	odd-skipped related transciption factor 2	PF00096	zf-C2H2	GO:0003676
LE19579	183.304	-10.4572	4.00111	-2.61358	0.00895999	0.0225396	Pou3f4-2	POU class 3 homeobox 4	PF00157	Pou	GO:0003700;GO:0006355
LE19654	461.979	-10.3532	1.41937	-7.29421	3e-13	3.16e-12	Chrdl1	chordin like 1	PF00093	VWC	GO:0005515
LE08591	167.786	-10.3251	4.00114	-2.58055	0.0098643	0.0244702	Cela1	chymotrypsin like elastase family member 1	PF00089	Trypsin	GO:0004252;GO:0006508
LE22599	161.408	-10.2729	4.00115	-2.56748	0.010244	0.025303	Lbx1-2	ladybird homeobox 1	PF00046	Homeodomain	GO:0003677
LE22945	148.533	-10.158	4.00117	-2.53876	0.0111246	0.0272113	Adra2a-2	adrenoceptor alpha 2A	PF00001	7tm_1	GO:0004930;GO:0007186;GO:0016021
LE22537	143.251	-10.1061	4.00118	-2.52578	0.0115442	0.028108	Adgra3-2	adhesion G protein-coupled receptor A3	PF00078;PF09004;PF07679;PF13855;PF02793	RVT_1;DUF1891;I-set;LRR_8;HRM	GO:0004930;GO:0016706;GO:0016020;GO:0005515;GO:0008168;GO:0055114
LE20437	141.29	-10.0856	4.00119	-2.52064	0.0117141	0.0284688	Mymk	myomaker, myoblast fusion factor	PF12036	DUF3522	GO:0016021
LE20311	140.979	-10.083	4.00119	-2.52001	0.0117351	0.0285047	Lhx2	LIM homeobox 2	PF00412;PF00046	LIM;Homeodomain	GO:0003677
LE11456	138.528	-10.0577	4.00119	-2.51368	0.0119478	0.0289444	Hes5-2	hes family bHLH transcription factor 5	PF00010	HLH	GO:0046983
LE19348	698.446	-9.90232	1.91388	-5.17396	2.29e-07	1.35e-06	Dbx1	developing brain homeobox 1	PF00046	Homeodomain	GO:0003677
LE30261	336.286	-9.87886	1.49372	-6.61359	3.75e-11	3.29e-10	Obscn-2	obscurin, cytoskeletal calmodulin and titin-interacting RhoGEF	PF07679	I-set	NA
LE09211	122.467	-9.87793	4.00124	-2.46872	0.0135597	0.0323065	Mecom-2	MDS1 and EVI1 complex locus	PF00096	zf-C2H2	GO:0003676
LE06714	660.553	-9.82456	1.91234	-5.13746	2.78e-07	1.62e-06	Tbx15	T-box 15	PF00907	T-box	GO:0003700;GO:0006355;GO:0005634
LE06844	288.867	-9.66807	1.47201	-6.56792	5.1e-11	4.43e-10	Phex	phosphate regulating endopeptidase homolog X-linked	PF01431;PF05649	Peptidase_M13;Peptidase_M13_N	GO:0006508;GO:0004222
LE15926	105.302	-9.64842	4.00131	-2.41132	0.015895	0.0371112	Lmod2	leiomodin 2	PF03250	Tropomodulin	GO:0005523;GO:0051694
LE18103	101.256	-9.60448	4.00131	-2.40033	0.0163802	0.0380557	UnkProt_6262	NA	NA	NA	NA
LE04226	101.178	-9.59783	1.57561	-6.09152	1.12e-09	8.63e-09	Ebf3-3	early B cell factor 3	PF16422	COE1_DBD	GO:0003677
LE08076	2903.94	-9.54836	0.51808	-18.4303	7.51e-76	1.29e-73	Mstn	myostatin	PF00019;PF00688	TGF_beta;TGFb_propeptide	GO:0008083
LE13192	1412.26	-9.54755	1.29548	-7.36988	1.71e-13	1.84e-12	Pitx2-3	paired like homeodomain 2	PF03826;PF00046	OAR;Homeodomain	GO:0003677
LE02260	95.9366	-9.52119	1.58174	-6.01943	1.75e-09	1.32e-08	Prdm16-1	PR/SET domain 16	PF00096	zf-C2H2	GO:0003676
LE10301	763.629	-9.51215	0.891296	-10.6723	1.37e-26	3.18e-25	Shox	short stature homeobox	PF03826;PF00046	OAR;Homeodomain	GO:0003677
LE18344	240.317	-9.43932	1.40679	-6.70982	1.95e-11	1.76e-10	Gdf5	growth differentiation factor 5	PF00019;PF00688	TGF_beta;TGFb_propeptide	GO:0008083
LE17292	90.6684	-9.42553	4.00137	-2.35557	0.0184942	0.04229	Dmrt3-3	doublesex and mab-3 related transcription factor 3	PF00751;PF03474	DM;DMA	GO:0043565;GO:0006355
LE05269	236.853	-9.39282	1.45227	-6.46768	9.95e-11	8.43e-10	Acan-7	aggrecan	PF00193;PF00084;PF07686;PF00059	Xlink;Sushi;V-set;Lectin_C	GO:0005540;GO:0007155
LE01926	282.501	-9.37404	1.33284	-7.03315	2.02e-12	1.98e-11	Fabp7	fatty acid binding protein 7	PF00061	Lipocalin	NA
LE24176	85.0233	-9.34268	4.0014	-2.33485	0.0195512	0.0444265	Susd5	sushi domain containing 5	PF00193	Xlink	GO:0005540;GO:0007155
LE22003	85.1784	-9.34014	4.00141	-2.33421	0.0195847	0.0444953	Coro1c-1	coronin 1C	PF08953;PF00400	DUF1899;WD40	GO:0005515
LE23066	83.0721	-9.31421	4.00141	-2.32773	0.0199265	0.0451484	UnkProt_7792	NA	NA	NA	NA
LE19027	82.3639	-9.28627	4.00143	-2.32074	0.0203011	0.045895	Tspan4-3	tetraspanin 4	PF00335	Tetraspanin	GO:0016021
LE29992	79.5039	-9.25666	4.00144	-2.31333	0.0207043	0.0466854	Lmo1-1	LIM domain only 1	PF00412	LIM	NA
LE01551	80.4501	-9.25582	4.00144	-2.31312	0.020716	0.0466946	UnkProt_567	NA	NA	NA	NA
LE05352	1478.29	-9.22594	0.622001	-14.8327	9.01e-50	6e-48	Adamts17	ADAM metallopeptidase with thrombospondin type 1 motif 17	PF05986;PF00090;PF17771;PF17921;PF01562;PF01421;PF00665	ADAM_spacer1;TSP_1;ADAM_CR_2;Integrase_H2C2;Pep_M12B_propep;Reprolysin;rve	GO:0006508;GO:0004222;GO:0015074
LE29517	78.6834	-9.21708	4.00146	-2.30343	0.0212548	0.0477385	Wnt2b	Wnt family member 2B	PF00110	wnt	GO:0005102;GO:0016055;GO:0007275;GO:0005576
LE18658	426.919	-9.20431	1.08118	-8.51323	1.69e-17	2.38e-16	UnkProt_6408	NA	NA	NA	NA
LE14567	75.6657	-9.18505	4.00147	-2.29542	0.0217091	0.0486097	Sfrp2-1	secreted frizzled related protein 2	PF01392;PF01759	Fz;NTR	GO:0005515
LE08967	583.404	-9.11349	0.920795	-9.89741	4.27e-23	8.32e-22	Mecom-3	MDS1 and EVI1 complex locus	PF00096	zf-C2H2	GO:0003676
LE15654	313.45	-9.09086	1.83302	-4.95949	7.07e-07	3.9e-06	Myf5	myogenic factor 5	PF00010;PF12232;PF01586	HLH;Myf5;Basic	GO:0006355;GO:0007517;GO:0005634;GO:0046983;GO:0003677
LE00582	758.058	-9.06327	0.803102	-11.2853	1.55e-29	4.17e-28	Fgfr2-1	fibroblast growth factor receptor 2	PF07679;PF18123;PF07714	I-set;FGFR3_TM;Pkinase_Tyr	GO:0006468;GO:0004672
LE26144	189.319	-9.04631	1.53152	-5.90675	3.49e-09	2.56e-08	Obsl1	obscurin like 1	PF07679	I-set	NA
LE14794	2039.66	-9.02897	0.554643	-16.2789	1.39e-59	1.25e-57	Cdh15	cadherin 15	PF00028;PF01049	Cadherin;Cadherin_C	GO:0016020;GO:0005509;GO:0007156
LE14554	467.464	-8.91065	2.53192	-3.51933	0.000433	0.00148859	Smyd1	SET and MYND domain containing 1	PF00856;PF01753	SET;zf-MYND	GO:0005515
LE16131	5019.06	-8.88594	1.68079	-5.28676	1.24e-07	7.56e-07	Des	desmin	PF00038;PF04732	Filament;Filament_head	GO:0005882
LE14106	167.803	-8.88468	1.47978	-6.00406	1.92e-09	1.45e-08	Shisa3	shisa family member 3	PF13908	Shisa	NA
LE12121	661.253	-8.85694	0.787908	-11.2411	2.56e-29	6.81e-28	Fbln5	fibulin 5	PF07645;PF12662	EGF_CA;cEGF	GO:0005509
LE20959	157.293	-8.83251	1.42587	-6.19449	5.85e-10	4.64e-09	Timp2-1	TIMP metallopeptidase inhibitor 2	PF00965	TIMP	GO:0008191
LE08651	156.855	-8.79398	1.48282	-5.93058	3.02e-09	2.23e-08	Cpb1-2	carboxypeptidase B1	PF00246;PF02244	Peptidase_M14;Propep_M14	GO:0006508;GO:0004181;GO:0004180;GO:0008270
LE20914	1554.12	-8.77803	0.527825	-16.6306	4.19e-62	4.14e-60	Lrrn1	leucine rich repeat neuronal 1	PF13306;PF01463;PF07679;PF13855	LRR_5;LRRCT;I-set;LRR_8	GO:0005515
LE14901	143.795	-8.68234	1.47266	-5.8957	3.73e-09	2.71e-08	Hsd11b2	hydroxysteroid 11-beta dehydrogenase 2	PF00106	adh_short	NA
LE18184	382.036	-8.6776	2.3386	-3.71059	0.000207	0.000762	Abra-2	actin binding Rho activating protein	PF14705	Costars	NA
LE24915	132.759	-8.56574	1.48152	-5.78173	7.39e-09	5.16e-08	UnkProt_8614	NA	NA	NA	NA
LE18211	300.051	-8.54577	2.09822	-4.07286	4.64e-05	0.000194	Tcf15-1	transcription factor 15	PF00010	HLH	GO:0046983
LE03883	1296.42	-8.52853	0.531279	-16.0528	5.46e-58	4.63e-56	Ncam1	neural cell adhesion molecule 1	PF07679;PF13927;PF00041;PF00047	I-set;Ig_3;fn3;ig	GO:0005515
LE09236	124.837	-8.49917	1.45488	-5.84183	5.16e-09	3.68e-08	Hes1-2	hes family bHLH transcription factor 1	PF00010;PF07527	HLH;Hairy_orange	GO:0006355;GO:0046983;GO:0003677
LE00174	617.005	-8.43557	0.722771	-11.6711	1.79e-31	5.23e-30	Fgfrl1-2	fibroblast growth factor receptor like 1	PF07679;PF13927	I-set;Ig_3	NA
LE22531	294.351	-8.41797	2.30023	-3.65962	0.000253	0.000912	Adgra1	adhesion G protein-coupled receptor A1	PF00002	7tm_2	GO:0004930;GO:0007186;GO:0016021
LE00855	2026.3	-8.38859	0.462673	-18.1307	1.82e-73	2.81e-71	Tbx18	T-box 18	PF00907	T-box	GO:0003700;GO:0006355;GO:0005634
LE12038	118.537	-8.37751	1.55112	-5.40093	6.63e-08	4.16e-07	Gsc-2	goosecoid homeobox	PF00046	Homeodomain	GO:0003677
LE19258	1677.13	-8.34343	1.20423	-6.92841	4.26e-12	4.07e-11	Myod1	myogenic differentiation 1	PF00010;PF12232;PF01586	HLH;Myf5;Basic	GO:0006355;GO:0007517;GO:0005634;GO:0046983;GO:0003677
LE11603	953.56	-8.30416	0.586466	-14.1597	1.63e-45	9.03e-44	Tbx5	T-box 5	PF00907	T-box	GO:0003700;GO:0006355;GO:0005634
LE29287	111.71	-8.29175	1.55863	-5.31988	1.04e-07	6.37e-07	Inka2	inka box actin regulator 2	PF15342	FAM212	NA
LE02440	310.384	-8.25561	1.01644	-8.12206	4.58e-16	5.88e-15	Pax7	paired box 7	PF00292;PF12360;PF00046	PAX;Pax7;Homeodomain	GO:0006355;GO:0003677
LE08707	106.787	-8.22535	1.50892	-5.45115	5e-08	3.18e-07	Gpr17	G protein-coupled receptor 17	PF00001	7tm_1	GO:0004930;GO:0007186;GO:0016021
LE21056	105.793	-8.21527	1.54413	-5.32031	1.04e-07	6.36e-07	UnkProt_7160	NA	NA	NA	NA
LE06817	419.507	-8.21036	0.807347	-10.1695	2.71e-24	5.69e-23	Sim2	SIM bHLH transcription factor 2	PF00010;PF06621;PF08447;PF00989	HLH;SIM_C;PAS_3;PAS	GO:0003700;GO:0006355;GO:0046983;GO:0005515;GO:0003677
LE28818	99.7522	-8.1732	1.48533	-5.50261	3.74e-08	2.42e-07	Nog	noggin	PF05806	Noggin	NA
LE15235	410.301	-8.1568	0.806196	-10.1176	4.61e-24	9.53e-23	Ctrb1-1	chymotrypsinogen B1	PF00089	Trypsin	GO:0004252;GO:0006508
LE29206	100.982	-8.13825	1.57199	-5.17705	2.25e-07	1.33e-06	Mpz	myelin protein zero	PF10570;PF07686	Myelin-PO_C;V-set	NA
LE08742	192.937	-8.12028	1.12883	-7.19355	6.31e-13	6.47e-12	Otos	otospiralin	PF15182	OTOS	GO:0007605
LE05345	270.598	-8.11978	1.02197	-7.94522	1.94e-15	2.37e-14	Skor1	SKI family transcriptional corepressor 1	PF02437;PF08782	Ski_Sno;c-SKI_SMAD_bind	GO:0046332
LE01264	1064.82	-8.09288	1.26339	-6.40569	1.5e-10	1.25e-09	Vgll2-2	vestigial like family member 2	PF07545	Vg_Tdu	GO:0006355;GO:0005634
LE07649	2398.37	-8.08961	1.66244	-4.8661	1.14e-06	6.1e-06	UnkProt_2518	NA	NA	NA	NA
LE01763	282.11	-8.07494	0.933273	-8.65228	5.05e-18	7.36e-17	Lama2-2	laminin subunit alpha 2	PF00055;PF00053;PF00052	Laminin_N;Laminin_EGF;Laminin_B	NA
LE19567	35.1854	-8.07461	1.77627	-4.54582	5.47e-06	2.67e-05	Cited1	Cbp/p300 interacting transactivator with Glu/Asp rich carboxy-terminal domain 1	PF04487	CITED	GO:0006355;GO:0005634
LE06254	35.001	-8.06549	1.77783	-4.5367	5.71e-06	2.78e-05	UnkProt_2124	NA	NA	NA	NA
LE21023	448.644	-8.06107	3.22717	-2.49788	0.0124939	0.0300566	Cav2-1	caveolin 2	PF01146	Caveolin	GO:0070836
LE05591	34.8299	-8.05929	1.77927	-4.52956	5.91e-06	2.87e-05	Nova1-2	NOVA alternative splicing regulator 1	PF00013	KH_1	GO:0003723
LE00289	93.6553	-8.03355	1.58548	-5.06694	4.04e-07	2.3e-06	Fgf18-2	fibroblast growth factor 18	PF00167	FGF	GO:0008083
LE27251	35.0758	-8.03222	1.78	-4.51249	6.41e-06	3.09e-05	Vstm2a	V-set and transmembrane domain containing 2A	PF07679	I-set	NA
LE06986	725.227	-8.02558	0.632159	-12.6955	6.26e-37	2.4e-35	Ebf2	early B cell factor 2	PF16422;PF01833;PF16423	COE1_DBD;TIG;COE1_HLH	GO:0003677
LE06951	33.7688	-8.01137	1.78861	-4.47911	7.5e-06	3.58e-05	UnkProt_2319	NA	NA	NA	NA
LE15703	390.027	-8.00423	2.88039	-2.77887	0.00545481	0.0145724	Myf6	myogenic factor 6	PF00010;PF01586	HLH;Basic	GO:0006355;GO:0007517;GO:0005634;GO:0046983;GO:0003677
LE25260	997.09	-7.99942	1.38153	-5.79025	7.03e-09	4.92e-08	Meox1	mesenchyme homeobox 1	PF00046	Homeodomain	GO:0003677
LE23302	33.9158	-7.99758	1.78725	-4.47481	7.65e-06	3.64e-05	Tnni3k	TNNI3 interacting kinase	PF12796	Ank_2	NA
LE24187	90.1779	-7.9822	1.59097	-5.01719	5.24e-07	2.93e-06	UnkProt_8314	NA	NA	NA	NA
LE17954	88.283	-7.97255	1.53043	-5.20936	1.89e-07	1.13e-06	Cela2a-2	chymotrypsin like elastase family member 2A	PF00089	Trypsin	GO:0004252;GO:0006508
LE19645	88.8923	-7.96222	1.54075	-5.16776	2.37e-07	1.39e-06	Spry2-2	sprouty RTK signaling antagonist 2	PF05210	Sprouty	GO:0009966;GO:0016020;GO:0007275
LE18806	32.1651	-7.91835	1.80365	-4.39017	1.13e-05	5.26e-05	Drgx	dorsal root ganglia homeobox	PF03826;PF00046	OAR;Homeodomain	GO:0003677
LE08678	32.1544	-7.90411	1.80384	-4.38183	1.18e-05	5.44e-05	Casr-1	calcium sensing receptor	PF07562;PF00003;PF01094	NCD3G;7tm_3;ANF_receptor	GO:0004930;GO:0007186;GO:0016021
LE26041	85.5859	-7.90407	1.53878	-5.13658	2.8e-07	1.63e-06	Lbx1-1	ladybird homeobox 1	PF00046	Homeodomain	GO:0003677
LE02547	31.3178	-7.90201	1.81222	-4.3604	1.3e-05	5.96e-05	Fam43b	family with sequence similarity 43 member B	PF14719	PID_2	GO:0005515
LE15015	30.9623	-7.88239	1.81592	-4.34071	1.42e-05	6.47e-05	Irx6	iroquois homeobox 6	PF05920	Homeobox_KN	GO:0006355;GO:0003677
LE05704	30.6282	-7.87368	1.81945	-4.32751	1.51e-05	6.83e-05	Dact3	dishevelled binding antagonist of beta catenin 3	PF15268	Dapper	NA
LE20992	30.131	-7.84666	1.82554	-4.29827	1.72e-05	7.73e-05	Grip2	glutamate receptor interacting protein 2	PF17820;PF00595	PDZ_6;PDZ	GO:0005515
LE15728	29.9065	-7.82772	1.82741	-4.28351	1.84e-05	8.22e-05	Dpt-1	dermatopontin	PF14704	DERM	NA
LE24024	210.265	-7.81993	2.33628	-3.34717	0.000816	0.00263942	Tcf21-2	transcription factor 21	PF00010	HLH	GO:0046983
LE12653	29.1982	-7.78457	1.83555	-4.241	2.23e-05	9.81e-05	Acss1-1	acyl-CoA synthetase short chain family member 1	PF16177;PF00501	ACAS_N;AMP-binding	GO:0003824
LE25703	155.784	-7.77237	1.14581	-6.78327	1.17e-11	1.08e-10	UnkProt_8861	NA	NA	NA	NA
LE15269	28.1638	-7.74601	1.84814	-4.19126	2.77e-05	0.000121	Clec3a	C-type lectin domain family 3 member A	PF00059	Lectin_C	NA
LE21526	27.8324	-7.73655	1.85232	-4.17668	2.96e-05	0.000128	Sema6a-1	semaphorin 6A	NA	NA	NA
LE25989	297.17	-7.72234	0.829744	-9.30689	1.32e-20	2.24e-19	Myh1-2	myosin heavy chain 1	PF01576;PF00063;PF02736	Myosin_tail_1;Myosin_head;Myosin_N	GO:0016459;GO:0003774;GO:0005524
LE14416	1433.64	-7.71764	1.15085	-6.70605	2e-11	1.8e-10	C1qtnf3-amacr	C1QTNF3-AMACR readthrough (NMD candidate)	PF00386	C1q	NA
LE03257	167.224	-7.70994	2.14089	-3.60128	0.000317	0.00112204	Dll1-1	delta like canonical Notch ligand 1	PF01414;PF07657;PF00008	DSL;MNNL;EGF	GO:0007154;GO:0016021;GO:0016020;GO:0007275;GO:0007219
LE10048	27.5197	-7.70321	1.85791	-4.14616	3.38e-05	0.000145	Rhog	ras homolog family member G	PF00071	Ras	GO:0003924;GO:0005525
LE22237	27.6186	-7.69652	1.85513	-4.14879	3.34e-05	0.000143	Scarf1	scavenger receptor class F member 1	PF00053	Laminin_EGF	NA
LE16813	147.269	-7.67674	1.14638	-6.69648	2.14e-11	1.92e-10	Egflam	EGF like, fibronectin type III and laminin G domains	PF00054;PF02210;PF00041	Laminin_G_1;Laminin_G_2;fn3	GO:0005515
LE25891	32496.2	-7.67319	1.6271	-4.71588	2.41e-06	1.23e-05	Myh1-4	myosin heavy chain 1	PF01576;PF00063;PF02736	Myosin_tail_1;Myosin_head;Myosin_N	GO:0016459;GO:0003774;GO:0005524
LE04695	26.7633	-7.67159	1.86656	-4.11001	3.96e-05	0.000167	Tenm3-4	teneurin transmembrane protein 3	PF06484	Ten_N	GO:0016021;GO:0007165
LE06151	2329.84	-7.65997	2.40418	-3.18611	0.001442	0.00440885	Casq2	calsequestrin 2	PF01216	Calsequestrin	GO:0005509
LE00674	26.2581	-7.65276	1.87364	-4.08443	4.42e-05	0.000185	UnkProt_241	NA	NA	NA	NA
LE18281	363.987	-7.65241	0.821306	-9.31737	1.19e-20	2.04e-19	Cdh4	cadherin 4	PF00028;PF01049;PF08758	Cadherin;Cadherin_C;Cadherin_pro	GO:0016020;GO:0005509;GO:0007156
LE28815	1338.38	-7.61913	1.66393	-4.579	4.67e-06	2.3e-05	Pvalb-2	parvalbumin	PF13499	EF-hand_7	GO:0005509
LE21744	26.3088	-7.61573	1.87561	-4.06039	4.9e-05	0.000203	Ncan-2	neurocan	PF00084;PF00008;PF00059	Sushi;EGF;Lectin_C	NA
LE28693	486.481	-7.61221	0.657495	-11.5776	5.35e-31	1.55e-29	Ntn1-2	netrin 1	PF00055;PF00053;PF01759	Laminin_N;Laminin_EGF;NTR	NA
LE02078	25.4108	-7.5942	1.88721	-4.02404	5.72e-05	0.000234	Slc22a16	solute carrier family 22 member 16	PF00083	Sugar_tr	GO:0022857;GO:0016021;GO:0055085
LE16739	67.114	-7.5814	1.56524	-4.84359	1.28e-06	6.79e-06	Musk-1	muscle associated receptor tyrosine kinase	PF01392;PF07714;PF00051	Fz;Pkinase_Tyr;Kringle	GO:0006468;GO:0005515;GO:0004672
LE24505	718.75	-7.5667	0.534177	-14.1652	1.51e-45	8.37e-44	Enpp2	ectonucleotide pyrophosphatase/phosphodiesterase 2	PF00078;PF09004;PF01033;PF01663;PF01223	RVT_1;DUF1891;Somatomedin_B;Phosphodiest;Endonuclease_NS	GO:0016787;GO:0016706;GO:0005044;GO:0030247;GO:0003824;GO:0003676;GO:0006955;GO:0008168;GO:0046872;GO:0055114
LE14755	336.404	-7.56642	0.751619	-10.0668	7.74e-24	1.57e-22	Myh7-2	myosin heavy chain 7	PF00063	Myosin_head	GO:0016459;GO:0003774;GO:0005524
LE06417	255.06	-7.56565	2.80604	-2.6962	0.00701349	0.0182378	Igsf11-2	immunoglobulin superfamily member 11	PF13927;PF07686	Ig_3;V-set	NA
LE24307	24.7025	-7.55939	1.89773	-3.98339	6.79e-05	0.000275	Pxdn-7	peroxidasin	PF07679	I-set	NA
LE30192	75.5736	-7.55856	1.48122	-5.10293	3.34e-07	1.92e-06	Itih5	inter-alpha-trypsin inhibitor heavy chain family member 5	PF00092;PF06668;PF08487	VWA;ITI_HC_C;VIT	GO:0030212;GO:0004867
LE12800	325.645	-7.55741	0.756928	-9.98432	1.79e-23	3.54e-22	Kif26b-2	kinesin family member 26B	PF00225	Kinesin	GO:0008017;GO:0007018;GO:0003777;GO:0005524
LE08531	199.166	-7.54179	0.970733	-7.76917	7.9e-15	9.31e-14	Gli3-2	GLI family zinc finger 3	PF00096	zf-C2H2	GO:0003676
LE18805	80.593	-7.54177	1.31881	-5.71862	1.07e-08	7.4e-08	Mat1a	methionine adenosyltransferase 1A	PF02773;PF00438;PF02772	S-AdoMet_synt_C;S-AdoMet_synt_N;S-AdoMet_synt_M	GO:0006556;GO:0004478
LE19020	801.957	-7.53608	0.510587	-14.7596	2.67e-49	1.74e-47	Mybpc3	myosin binding protein C, cardiac	PF07679;PF18362;PF00041	I-set;THB;fn3	GO:0005515
LE20715	24.1572	-7.53254	1.906	-3.95201	7.75e-05	0.00031	Slc6a1-4	solute carrier family 6 member 1	PF00209	SNF	GO:0016021
LE27404	24.371	-7.51995	1.90437	-3.94878	7.86e-05	0.000314	Ctnnd2-4	catenin delta 2	PF00514	Arm	GO:0005515
LE18836	128.572	-7.51082	1.19604	-6.27972	3.39e-10	2.74e-09	UnkProt_6463	NA	NA	NA	NA
LE13291	2780.68	-7.50568	1.53734	-4.88225	1.05e-06	5.64e-06	C1qtnf3-2	C1q and TNF related 3	PF01391	Collagen	NA
LE08816	23.6467	-7.49919	1.91489	-3.91625	8.99e-05	0.000354	Mecom-1	MDS1 and EVI1 complex locus	NA	NA	NA
LE18862	18485.8	-7.4958	1.12696	-6.65135	2.9e-11	2.58e-10	Actc1-2	actin, alpha, cardiac muscle 1	PF00022	Actin	NA
LE29057	2380.04	-7.49309	0.372529	-20.1141	5.55e-90	1.52e-87	Sox8	SRY-box 8	PF12444;PF00505	Sox_N;HMG_box	NA
LE17030	64.0535	-7.47834	1.57865	-4.73718	2.17e-06	1.12e-05	Epha5	EPH receptor A5	PF00536;PF07714;PF14575;PF01404;PF00041	SAM_1;Pkinase_Tyr;EphA2_TM;Ephrin_lbd;fn3	GO:0006468;GO:0005515;GO:0004672
LE19895	200.562	-7.46057	2.65787	-2.80697	0.00500096	0.0135039	Wnt11-2	Wnt family member 11	PF00110	wnt	GO:0005102;GO:0016055;GO:0007275;GO:0005576
LE27496	23.0881	-7.45686	1.92449	-3.87473	0.000107	0.000415	Ctnnd2-5	catenin delta 2	NA	NA	NA
LE22681	123.421	-7.45472	1.23614	-6.03064	1.63e-09	1.23e-08	Rbm20-2	RNA binding motif protein 20	NA	NA	NA
LE12379	22.7486	-7.44328	1.9306	-3.85542	0.000116	0.000446	Tmem151b	transmembrane protein 151B	PF14857	TMEM151	NA
LE16399	22.9758	-7.42249	1.92902	-3.8478	0.000119	0.000459	UnkProt_5548	NA	NA	NA	NA
LE02474	58.4379	-7.41559	1.55095	-4.78132	1.74e-06	9.11e-06	Epha8-1	EPH receptor A8	PF00536;PF07714;PF14575;PF01404;PF00041	SAM_1;Pkinase_Tyr;EphA2_TM;Ephrin_lbd;fn3	GO:0006468;GO:0005515;GO:0004672
LE01599	58.1065	-7.41109	1.54389	-4.80027	1.58e-06	8.33e-06	Mdga1-1	MAM domain containing glycosylphosphatidylinositol anchor 1	PF13927	Ig_3	NA
LE28337	540.374	-7.40979	0.641365	-11.5531	7.12e-31	2.04e-29	Gja4	gap junction protein alpha 4	PF00029	Connexin	NA
LE29577	1129.12	-7.39801	1.4505	-5.10032	3.39e-07	1.95e-06	Myog	myogenin	PF00010;PF01586	HLH;Basic	GO:0006355;GO:0007517;GO:0005634;GO:0046983;GO:0003677
LE23743	22.3771	-7.39713	1.9377	-3.81748	0.000135	0.000515	Ptprm-5	protein tyrosine phosphatase, receptor type M	PF00629;PF00047	MAM;ig	GO:0016020
LE23509	686.687	-7.38213	0.6062	-12.1777	4.09e-34	1.36e-32	Xirp2-2	xin actin binding repeat containing 2	PF08043	Xin	GO:0003779;GO:0030036;GO:0030054
LE12156	21.7062	-7.3783	1.95084	-3.78211	0.000156	0.000586	Fbln7-2	fibulin 7	PF09004;PF00008;PF14670;PF00084;PF07645;PF00078	DUF1891;EGF;FXa_inhibition;Sushi;EGF_CA;RVT_1	GO:0016706;GO:0008168;GO:0005509;GO:0055114
LE20644	58.6972	-7.37742	1.59635	-4.62142	3.81e-06	1.9e-05	Srpk2-3	SRSF protein kinase 2	PF00069	Pkinase	GO:0006468;GO:0005524;GO:0004672
LE18691	21.5271	-7.36527	1.95449	-3.76839	0.000164	0.000617	Pf4v1	platelet factor 4 variant 1	NA	NA	NA
LE29672	108.363	-7.36126	1.252	-5.87958	4.11e-09	2.97e-08	Igsf8	immunoglobulin superfamily member 8	NA	NA	NA
LE16915	21.3641	-7.35513	1.95783	-3.75678	0.000172	0.000643	Musk-2	muscle associated receptor tyrosine kinase	PF07679;PF13927	I-set;Ig_3	NA
LE22750	21.6795	-7.35407	1.95137	-3.76867	0.000164	0.000616	Sorcs1-1	sortilin related VPS10 domain containing receptor 1	PF15902;PF15901	Sortilin-Vps10;Sortilin_C	NA
LE30197	114.363	-7.34494	1.23194	-5.96211	2.49e-09	1.86e-08	Grm3-1	glutamate metabotropic receptor 3	PF07562;PF00003;PF01094	NCD3G;7tm_3;ANF_receptor	GO:0004930;GO:0007186;GO:0016021
LE18313	22.3531	-7.34169	1.93872	-3.78686	0.000153	0.000576	Slc32a1	solute carrier family 32 member 1	PF01490	Aa_trans	NA
LE22664	137.755	-7.32818	2.28046	-3.21347	0.00131141	0.00404062	Ppm1k-2	protein phosphatase, Mg2+/Mn2+ dependent 1K	PF00481	PP2C	GO:0003824
LE27179	214.258	-7.32592	0.865107	-8.46822	2.49e-17	3.46e-16	Ripor2	RHO family interacting cell polarization regulator 2	PF15903	PL48	NA
LE08170	127.049	-7.31724	1.25231	-5.84298	5.13e-09	3.65e-08	Col6a3-4	collagen type VI alpha 3 chain	PF00092	VWA	NA
LE11103	21.1529	-7.31526	1.96225	-3.72799	0.000193	0.000715	Adgrl4	adhesion G protein-coupled receptor L4	PF01825;PF16489;PF00002;PF07645	GPS;GAIN;7tm_2;EGF_CA	GO:0004930;GO:0007186;GO:0016021;GO:0005509
LE19118	110.963	-7.3102	1.22876	-5.94923	2.69e-09	2.01e-08	Gas2	growth arrest specific 2	PF00307;PF02187	CH;GAS2	GO:0008017;GO:0005515
LE10993	20.8589	-7.30476	1.96978	-3.70842	0.000209	0.000768	St6galnac5	ST6 N-acetylgalactosaminide alpha-2,6-sialyltransferase 5	PF00777	Glyco_transf_29	GO:0006486;GO:0008373
LE05277	116.277	-7.30412	1.25667	-5.81229	6.16e-09	4.35e-08	St8sia2	ST8 alpha-N-acetyl-neuraminide alpha-2,8-sialyltransferase 2	PF00777	Glyco_transf_29	GO:0006486;GO:0008373
LE01423	20.8055	-7.29495	1.96967	-3.70363	0.000213	0.000781	UnkProt_518	NA	NA	NA	NA
LE16790	20.482	-7.29481	1.97682	-3.69018	0.000224	0.00082	Sorbs2-2	sorbin and SH3 domain containing 2	PF02208	Sorb	NA
LE12422	20.6878	-7.28667	1.97385	-3.6916	0.000223	0.000816	UnkProt_4117	NA	PF02285	COX8	GO:0004129
LE12067	38576.2	-7.28474	1.52608	-4.7735	1.81e-06	9.46e-06	Actc1-1	actin, alpha, cardiac muscle 1	PF00022	Actin	NA
LE24420	20.7975	-7.2797	1.96994	-3.69538	0.00022	0.000804	Pskh1-1	protein serine kinase H1	PF00069	Pkinase	GO:0006468;GO:0005524;GO:0004672
LE01409	1873.17	-7.27682	1.64945	-4.41167	1.03e-05	4.8e-05	Lama2-1	laminin subunit alpha 2	PF00053;PF00054;PF06009;PF00052;PF06008	Laminin_EGF;Laminin_G_1;Laminin_II;Laminin_B;Laminin_I	GO:0007155;GO:0005102;GO:0030334;GO:0030155;GO:0045995
LE29616	20.7948	-7.27373	1.97005	-3.69215	0.000222	0.000814	Fgf6-1	fibroblast growth factor 6	PF00167	FGF	GO:0008083
LE19129	20.7921	-7.2673	1.97017	-3.68866	0.000225	0.000824	UnkProt_6565	NA	NA	NA	NA
LE30388	106.85	-7.25383	1.22346	-5.92893	3.05e-09	2.25e-08	Lingo2-2	leucine rich repeat and Ig domain containing 2	PF07679;PF13855	I-set;LRR_8	GO:0005515
LE10919	19.7711	-7.23914	1.99311	-3.63208	0.000281	0.00100594	Fam78b	family with sequence similarity 78 member B	NA	NA	NA
LE21288	19.5947	-7.22504	1.99736	-3.61729	0.000298	0.00105916	Hist1h1b	histone cluster 1 H1 family member b	PF00538	Linker_histone	GO:0006334;GO:0003677;GO:0005634;GO:0000786
LE17009	53.5518	-7.21198	1.60747	-4.48653	7.24e-06	3.46e-05	Sorbs2-1	sorbin and SH3 domain containing 2	PF14604;PF00018	SH3_9;SH3_1	GO:0005515
LE23363	19.2472	-7.20119	2.00585	-3.59009	0.000331	0.00116724	Ppp1r3a	protein phosphatase 1 regulatory subunit 3A	PF03370	CBM_21	GO:0005515
LE29846	19.1055	-7.17938	2.01064	-3.5707	0.000356	0.00124922	Abcc9-1	ATP binding cassette subfamily C member 9	PF00664;PF00005	ABC_membrane;ABC_tran	GO:0005524;GO:0042626;GO:0016021;GO:0016887;GO:0055085
LE27545	641.377	-7.16887	1.85736	-3.8597	0.000114	0.000439	Meox2	mesenchyme homeobox 2	PF00046	Homeodomain	GO:0003677
LE13997	49.9704	-7.16309	1.61301	-4.44082	8.96e-06	4.23e-05	UnkProt_4732	NA	NA	NA	NA
LE08727	20.0758	-7.16166	1.98705	-3.60417	0.000313	0.00111049	Apod-2	apolipoprotein D	PF00061	Lipocalin	NA
LE04317	260.401	-7.15429	0.772578	-9.26029	2.04e-20	3.45e-19	Lrrc4b-1	leucine rich repeat containing 4B	PF07679;PF00560;PF13855	I-set;LRR_1;LRR_8	GO:0005515
LE08776	18.5576	-7.15275	2.02346	-3.5349	0.000408	0.00141154	Mb21d2-1	Mab-21 domain containing 2	PF03281	Mab-21	NA
LE14667	18.7607	-7.14375	2.02001	-3.53648	0.000405	0.00140365	Gprin3	GPRIN family member 3	PF15235	GRIN_C	NA
LE18720	843.631	-7.12787	0.504483	-14.1291	2.51e-45	1.38e-43	Synpo2l	synaptopodin 2 like	PF00595	PDZ	GO:0005515
LE30151	47.7465	-7.12667	1.59113	-4.47901	7.5e-06	3.58e-05	St8sia1	ST8 alpha-N-acetyl-neuraminide alpha-2,8-sialyltransferase 1	PF00777	Glyco_transf_29	GO:0006486;GO:0008373
LE18395	18.2075	-7.1253	2.03294	-3.50493	0.000457	0.00156296	Dok5	docking protein 5	PF02174	IRS	NA
LE13017	149.943	-7.12416	1.00671	-7.07667	1.48e-12	1.46e-11	Bmp3	bone morphogenetic protein 3	PF00019	TGF_beta	GO:0008083
LE23109	18.3625	-7.12244	2.02894	-3.51042	0.000447	0.00153279	UnkProt_7807	NA	NA	NA	NA
LE29135	91.711	-7.11251	1.27806	-5.56508	2.62e-08	1.73e-07	UnkProt_10144	NA	NA	NA	NA
LE27401	49.3127	-7.10944	1.64373	-4.32519	1.52e-05	6.9e-05	Etv1-2	ETS variant 1	PF00178;PF04621	Ets;ETS_PEA3_N	GO:0003700;GO:0006355;GO:0005634;GO:0043565
LE09081	18.0444	-7.10799	2.03796	-3.48779	0.000487	0.00165891	Ac117457.1	potassium large conductance calcium-activated channel, subfamily M, beta member 2 (KCNMB2-IT1 - KCNMB2 readthrough transcript)	PF03185	CaKB	GO:0006813;GO:0016020;GO:0015269
LE07081	18.0471	-7.10584	2.03812	-3.48647	0.000489	0.00166623	Lrrtm3-1	leucine rich repeat transmembrane neuronal 3	PF00560;PF13855	LRR_1;LRR_8	GO:0005515
LE11126	197.048	-7.10295	0.899791	-7.894	2.93e-15	3.55e-14	Ptch1-2	patched 1	PF12349;PF02460	Sterol-sensing;Patched	GO:0016021
LE20687	814.072	-7.07629	0.456792	-15.4913	3.97e-54	2.96e-52	Lamb2-4	laminin subunit beta 2	PF00055;PF00053	Laminin_N;Laminin_EGF	NA
LE00163	188.284	-7.06753	0.882924	-8.00468	1.2e-15	1.49e-14	Gria1	glutamate ionotropic receptor AMPA type subunit 1	PF00060;PF10613;PF01094	Lig_chan;Lig_chan-Glu_bd;ANF_receptor	GO:0016020;GO:0004970
LE22419	46.9713	-7.0493	1.67903	-4.19844	2.69e-05	0.000117	Coro6	coronin 6	PF16300	WD40_4	NA
LE03956	17.3521	-7.04197	2.05873	-3.42055	0.000625	0.00207691	B3gat1-1	beta-1,3-glucuronyltransferase 1	PF03360	Glyco_transf_43	GO:0016020;GO:0015018
LE15362	17.1757	-7.02894	2.06394	-3.4056	0.00066	0.00217943	Cdh16	cadherin 16	PF00028	Cadherin	GO:0016020;GO:0005509;GO:0007156
LE18743	46.2416	-7.01921	1.66538	-4.21478	2.5e-05	0.000109	Ldb3-1	LIM domain binding 3	PF00412	LIM	NA
LE02786	464.98	-7.01799	0.585426	-11.9878	4.12e-33	1.3e-31	Actn2-1	actinin alpha 2	PF00435;PF00307;PF13499;PF08726	Spectrin;CH;EF-hand_7;EFhand_Ca_insen	GO:0005509;GO:0005515
LE05453	17.133	-7.0129	2.06442	-3.39702	0.000681	0.00224561	Mesp1-1	mesoderm posterior bHLH transcription factor 1	PF00010	HLH	GO:0046983
LE27141	17.0047	-7.00786	2.0696	-3.3861	0.000709	0.00233026	Elovl2	ELOVL fatty acid elongase 2	PF01151	ELO	GO:0016021
LE24363	16.8229	-7.00217	2.07466	-3.37509	0.000738	0.00241346	Asb18-2	ankyrin repeat and SOCS box containing 18	PF12796	Ank_2	NA
LE00918	82.5164	-7.00199	1.25761	-5.56769	2.58e-08	1.7e-07	Klhl31-2	kelch like family member 31	PF07707;PF01344;PF00651	BACK;Kelch_1;BTB	GO:0005515
LE23909	16.6358	-6.99491	2.07973	-3.36337	0.00077	0.00250767	Prex2-1	phosphatidylinositol-3,4,5-trisphosphate dependent Rac exchange factor 2	NA	NA	NA
LE15944	17.3735	-6.99232	2.06067	-3.39322	0.000691	0.00227488	Kcnmb4	potassium calcium-activated channel subfamily M regulatory beta subunit 4	PF03185	CaKB	GO:0006813;GO:0016020;GO:0015269
LE02273	16.8336	-6.98496	2.0754	-3.3656	0.000764	0.00248904	UnkProt_853	NA	NA	NA	NA
LE11566	87.2258	-6.97524	1.2588	-5.54118	3e-08	1.97e-07	Susd2	sushi domain containing 2	PF01033;PF00094;PF03782	Somatomedin_B;VWD;AMOP	GO:0005044;GO:0030247;GO:0006955
LE08006	17.0207	-6.96916	2.07109	-3.36497	0.000766	0.00249426	Gbx2	gastrulation brain homeobox 2	PF00046	Homeodomain	GO:0003677
LE22336	4598.8	-6.96399	1.35255	-5.14878	2.62e-07	1.53e-06	Hspb1-2	heat shock protein family B (small) member 1	PF00011	HSP20	NA
LE02525	16.2883	-6.96349	2.09114	-3.32999	0.000868	0.00279101	Disp3-2	dispatched RND transporter family member 3	NA	NA	NA
LE10374	889.118	-6.9538	0.42996	-16.1732	7.8e-59	6.9e-57	Zic2	Zic family member 2	PF18366;PF00096	zf_ZIC;zf-C2H2	GO:0003676
LE27979	655.347	-6.94653	0.568597	-12.217	2.52e-34	8.48e-33	Myom3	myomesin 3	PF07679;PF00041	I-set;fn3	GO:0005515
LE06506	43.6303	-6.9409	1.68297	-4.12421	3.72e-05	0.000158	Chodl	chondrolectin	PF00059	Lectin_C	NA
LE08148	131.781	-6.93958	1.01275	-6.85223	7.27e-12	6.83e-11	UnkProt_2710	NA	NA	NA	NA
LE28992	43.5207	-6.93488	1.67954	-4.12904	3.64e-05	0.000155	Ankfn1-2	ankyrin repeat and fibronectin type III domain containing 1	PF00041	fn3	GO:0005515
LE08510	15.9382	-6.93214	2.10308	-3.29619	0.00098	0.00311404	Asic1-4	acid sensing ion channel subunit 1	PF00858	ASC	GO:0016020;GO:0005272;GO:0006814
LE02379	16.0852	-6.92437	2.09832	-3.29995	0.000967	0.0030779	Disp3-1	dispatched RND transporter family member 3	PF02460	Patched	GO:0016021
LE21629	2337.55	-6.92113	0.35436	-19.5313	5.95e-85	1.36e-82	Rgma-3	repulsive guidance molecule BMP co-receptor a	PF06535;PF06534	RGM_N;RGM_C	NA
LE01402	43.0984	-6.92093	1.68086	-4.1175	3.83e-05	0.000162	Pkia-2	cAMP-dependent protein kinase inhibitor alpha	PF02827	PKI	GO:0004862;GO:0006469
LE09858	41.9277	-6.91895	1.64494	-4.2062	2.6e-05	0.000113	Fgf12-1	fibroblast growth factor 12	PF00167	FGF	GO:0008083
LE24421	15.7564	-6.917	2.10945	-3.27905	0.00104157	0.00328553	Cdh7-2	cadherin 7	PF01049	Cadherin_C	GO:0007156;GO:0005509
LE05785	15.9542	-6.9136	2.10414	-3.28571	0.00101724	0.00321712	Cdc42bpa-1	CDC42 binding protein kinase alpha	PF00069;PF08826	Pkinase;DMPK_coil	GO:0004674;GO:0006468;GO:0005524;GO:0004672
LE05772	15.9088	-6.90511	2.10443	-3.28122	0.0010336	0.00326319	Grem1-2	gremlin 1, DAN family BMP antagonist	PF03045	DAN	NA
LE10345	42.2778	-6.89856	1.69848	-4.0616	4.87e-05	0.000203	Pou3f3	POU class 3 homeobox 3	PF00046;PF00157	Homeodomain;Pou	GO:0003700;GO:0006355;GO:0003677
LE29252	5982.33	-6.87648	0.258496	-26.6019	6.46e-156	1.48e-152	Mybph	myosin binding protein H	PF07679;PF00041	I-set;fn3	GO:0005515
LE19339	15.3849	-6.85813	2.12323	-3.23005	0.0012377	0.00383222	C1qtnf4-1	C1q and TNF related 4	PF00386	C1q	NA
LE17528	80.2977	-6.84643	1.25161	-5.47009	4.5e-08	2.88e-07	Selenop-2	selenoprotein P	PF04592	SelP_N	NA
LE20407	15.2593	-6.83427	2.12993	-3.20868	0.00133347	0.00410169	UnkProt_6978	NA	NA	NA	NA
LE15969	15.0775	-6.83268	2.13599	-3.19883	0.00137987	0.0042309	Mgat4c-1	MGAT4 family member C	PF04666	Glyco_transf_54	NA
LE22859	219.842	-6.81246	0.761254	-8.94901	3.59e-19	5.54e-18	Stox1-2	storkhead box 1	PF10264	Stork_head	NA
LE09945	15.0294	-6.8092	2.13676	-3.18669	0.00143912	0.00440078	Trpc4	transient receptor potential cation channel subfamily C member 4	PF08344;PF00520	TRP_2;Ion_trans	GO:0005216;GO:0016020;GO:0006811;GO:0055085
LE16877	15.0214	-6.78088	2.13741	-3.17247	0.00151147	0.00459744	Camk4-4	calcium/calmodulin dependent protein kinase IV	PF00069	Pkinase	GO:0006468;GO:0005524;GO:0004672
LE17291	786.492	-6.78017	0.460707	-14.7169	5.02e-49	3.25e-47	Mef2c-1	myocyte enhancer factor 2C	PF12347;PF00319	HJURP_C;SRF-TF	GO:0046983;GO:0003677
LE04474	375.22	-6.77333	0.595687	-11.3706	5.86e-30	1.6e-28	Sox10	SRY-box 10	PF12444;PF00505	Sox_N;HMG_box	NA
LE04838	137.061	-6.7701	2.67846	-2.5276	0.0114844	0.0279852	Crabp1	cellular retinoic acid binding protein 1	PF00061	Lipocalin	NA
LE06551	40.6179	-6.76999	1.64965	-4.1039	4.06e-05	0.000171	Grik1	glutamate ionotropic receptor kainate type subunit 1	PF00060;PF10613;PF01094	Lig_chan;Lig_chan-Glu_bd;ANF_receptor	GO:0016020;GO:0004970
LE03539	531.745	-6.76959	0.613135	-11.0409	2.42e-28	6.18e-27	Six2	SIX homeobox 2	PF16878;PF00046	SIX1_SD;Homeodomain	GO:0003677
LE11035	523.355	-6.76308	1.43897	-4.69993	2.6e-06	1.33e-05	Palmd	palmdelphin	PF03285	Paralemmin	GO:0008360;GO:0016020
LE13996	14.3799	-6.7559	2.1642	-3.12166	0.00179832	0.00538583	Esm1	endothelial cell specific molecule 1	PF00219	IGFBP	GO:0005520;GO:0005576
LE08807	76.7535	-6.75506	1.3113	-5.15141	2.59e-07	1.51e-06	Pax3	paired box 3	PF00292;PF12360;PF00046	PAX;Pax7;Homeodomain	GO:0006355;GO:0003677
LE11621	38.1937	-6.74526	1.69916	-3.96977	7.19e-05	0.00029	Wscd2-1	WSC domain containing 2	PF01822	WSC	NA
LE22963	36.6943	-6.7436	1.66432	-4.05186	5.08e-05	0.00021	Lrrtm3-2	leucine rich repeat transmembrane neuronal 3	PF13855;PF01462	LRR_8;LRRNT	GO:0005515
LE17382	1569.26	-6.74142	1.07769	-6.25543	3.96e-10	3.19e-09	Megf10-1	multiple EGF like domains 10	PF00053;PF12661	Laminin_EGF;hEGF	NA
LE28685	14.8397	-6.73152	2.145	-3.13823	0.0016997	0.00511691	P4hb-1	prolyl 4-hydroxylase subunit beta	PF00085;PF13848	Thioredoxin;Thioredoxin_6	GO:0045454
LE25922	224.525	-6.73135	0.821346	-8.19551	2.5e-16	3.25e-15	Cacng1	calcium voltage-gated channel auxiliary subunit gamma 1	PF13903	Claudin_2	GO:0016021
LE23540	14.0271	-6.72561	2.17885	-3.08677	0.00202344	0.0059866	Itga10	integrin subunit alpha 10	PF08441	Integrin_alpha2	NA
LE15509	107.06	-6.72126	1.13905	-5.90076	3.62e-09	2.64e-08	Pdzrn3-2	PDZ domain containing ring finger 3	PF13923;PF00595	zf-C3HC4_2;PDZ	GO:0005515
LE18394	13.8186	-6.71773	2.1866	-3.07222	0.0021247	0.0062639	UnkProt_6334	NA	NA	NA	NA
LE24140	14.1527	-6.7129	2.1724	-3.09009	0.00200097	0.00593164	Crhr2	corticotropin releasing hormone receptor 2	PF00002;PF02793	7tm_2;HRM	GO:0004930;GO:0016020;GO:0007186;GO:0016021
LE21941	13.6609	-6.71043	2.1934	-3.05938	0.00221798	0.00650877	Apc2-3	APC2, WNT signaling pathway regulator	PF00514;PF05924;PF18797;PF05923;PF16629;PF05956	Arm;SAMP;APC_rep;APC_r;Arm_APC_u3;APC_basic	GO:0008017;GO:0016055;GO:0005515;GO:0008013
LE14545	186.344	-6.70725	0.811253	-8.26777	1.36e-16	1.82e-15	Gfra1-2	GDNF family receptor alpha 1	PF02351	GDNF	NA
LE20940	64.0069	-6.70709	1.32993	-5.0432	4.58e-07	2.59e-06	UnkProt_7136	NA	NA	NA	NA
LE22747	3380.62	-6.68286	0.341981	-19.5416	4.86e-85	1.13e-82	Ebf3-2	early B cell factor 3	PF16422;PF01833;PF16423	COE1_DBD;TIG;COE1_HLH	GO:0003677
LE02793	1788.49	-6.68234	0.460341	-14.5161	9.59e-48	5.91e-46	Ckb-2	creatine kinase B	PF02807;PF00217	ATP-gua_PtransN;ATP-gua_Ptrans	GO:0016772;GO:0016301
LE20581	35.7882	-6.67796	1.69392	-3.94231	8.07e-05	0.000321	UnkProt_7030	NA	NA	NA	NA
LE20825	121.703	-6.67734	0.999786	-6.67877	2.41e-11	2.15e-10	Lmod3-2	leiomodin 3	PF03250	Tropomodulin	GO:0005523;GO:0051694
LE09384	35.2777	-6.6738	1.68644	-3.95734	7.58e-05	0.000304	Kif1a-3	kinesin family member 1A	PF00498;PF16183;PF12423;PF12473;PF00225;PF00169	FHA;Kinesin_assoc;KIF1B;DUF3694;Kinesin;PH	GO:0008017;GO:0007018;GO:0003777;GO:0005524;GO:0005515
LE11277	13.3188	-6.66546	2.21	-3.01604	0.00256097	0.00742571	Ptprn-1	protein tyrosine phosphatase, receptor type N	PF14948	RESP18	NA
LE13219	145.585	-6.66065	0.889049	-7.49188	6.79e-14	7.5e-13	Cntfr-1	ciliary neurotrophic factor receptor	PF00047	ig	NA
LE07165	280.451	-6.6566	0.683168	-9.74373	1.96e-22	3.71e-21	Pitx2-2	paired like homeodomain 2	PF03826;PF00046	OAR;Homeodomain	GO:0003677
LE07551	104.168	-6.65346	1.03442	-6.43208	1.26e-10	1.06e-09	Fap	fibroblast activation protein alpha	PF00078;PF00930;PF14529	RVT_1;DPPIV_N;Exo_endo_phos_2	GO:0006508
LE09742	14.8263	-6.64814	2.14728	-3.09608	0.00196098	0.00582723	Dclk1	doublecortin like kinase 1	PF00069;PF03607	Pkinase;DCX	GO:0035556;GO:0006468;GO:0005524;GO:0004672
LE07822	70.9348	-6.64384	1.24373	-5.34188	9.2e-08	5.68e-07	Ppp1r1a	protein phosphatase 1 regulatory inhibitor subunit 1A	PF05395	DARPP-32	GO:0004864;GO:0007165
LE12338	13.6903	-6.6428	2.19602	-3.02493	0.00248693	0.00722363	Eef1akmt3-4	EEF1A lysine methyltransferase 3	PF10294	Methyltransf_16	NA
LE15081	34.3983	-6.63327	1.69642	-3.91017	9.22e-05	0.000362	Ctrb1-2	chymotrypsinogen B1	PF00089	Trypsin	GO:0004252;GO:0006508
LE05907	68.4516	-6.63094	1.32829	-4.9921	5.97e-07	3.33e-06	Ebf3-1	early B cell factor 3	PF16422;PF01833	COE1_DBD;TIG	GO:0003677
LE30415	12.9473	-6.62853	2.2273	-2.97604	0.00291999	0.00833991	Cpxm2-3	carboxypeptidase X, M14 family member 2	PF00246;PF13620	Peptidase_M14;CarboxypepD_reg	GO:0006508;GO:0004181;GO:0008270
LE16678	12.9446	-6.62444	2.22766	-2.97372	0.00294211	0.00839522	Trpm3-1	transient receptor potential cation channel subfamily M member 3	PF18139	LSDAT_euk	NA
LE08766	68.473	-6.62149	1.32906	-4.98208	6.29e-07	3.5e-06	Klhl30	kelch like family member 30	PF07707;PF01344;PF00651	BACK;Kelch_1;BTB	GO:0005515
LE27639	13.2787	-6.61945	2.21181	-2.99278	0.00276452	0.00794543	Tfpi-2	tissue factor pathway inhibitor	PF00014	Kunitz_BPTI	GO:0004867
LE27747	445.296	-6.6155	0.605682	-10.9224	9.01e-28	2.22e-26	Rbm24	RNA binding motif protein 24	PF00076	RRM_1	GO:0003676
LE00973	12.7789	-6.61492	2.2357	-2.95877	0.00308873	0.00876305	Hunk-1	hormonally up-regulated Neu-associated kinase	PF00069	Pkinase	GO:0006468;GO:0005524;GO:0004672
LE10625	12.7869	-6.6142	2.23529	-2.95898	0.00308657	0.00875964	Nr5a2-1	nuclear receptor subfamily 5 group A member 2	PF00105;PF00104	zf-C4;Hormone_recep	GO:0003700;GO:0043565;GO:0005634;GO:0008270;GO:0006355
LE09360	34.866	-6.612	1.71496	-3.85549	0.000115	0.000446	Slc35g2	solute carrier family 35 member G2	PF00892	EamA	GO:0016021;GO:0016020
LE13177	34.2218	-6.60059	1.76117	-3.74785	0.000178	0.000664	Alpk2	alpha kinase 2	PF02816	Alpha_kinase	GO:0004674;GO:0006468;GO:0005524
LE22846	98.1938	-6.59526	1.09747	-6.00951	1.86e-09	1.4e-08	Cyp26a1	cytochrome P450 family 26 subfamily A member 1	PF00067	p450	GO:0005506;GO:0016705;GO:0020037;GO:0055114
LE02662	12.8003	-6.59295	2.23626	-2.9482	0.00319629	0.00903878	Prdm16-2	PR/SET domain 16	NA	NA	NA
LE08206	12.6185	-6.58668	2.24472	-2.93429	0.00334309	0.00939875	UnkProt_2732	NA	NA	NA	NA
LE22902	1121.36	-6.58172	1.1283	-5.83333	5.43e-09	3.86e-08	Slit1-1	slit guidance ligand 1	PF01462;PF00008;PF01463;PF13855;PF12661;PF02210	LRRNT;EGF;LRRCT;LRR_8;hEGF;Laminin_G_2	GO:0005515
LE00993	307.187	-6.57368	0.629492	-10.4428	1.58e-25	3.49e-24	Osr1	odd-skipped related transciption factor 1	PF00096	zf-C2H2	GO:0003676
LE21434	12.4394	-6.57177	2.25367	-2.91603	0.00354516	0.00992188	UnkProt_7328	NA	NA	NA	NA
LE18700	852.39	-6.57136	0.435428	-15.0917	1.84e-51	1.27e-49	Gdf10	growth differentiation factor 10	PF00019	TGF_beta	GO:0008083
LE02639	165.788	-6.56197	0.814378	-8.05764	7.78e-16	9.79e-15	Pdpn	podoplanin	PF05808	Podoplanin	NA
LE03104	505.978	-6.55992	0.514788	-12.743	3.41e-37	1.32e-35	Tgfb2-2	transforming growth factor beta 2	PF00688	TGFb_propeptide	NA
LE12111	12.2604	-6.55443	2.26296	-2.8964	0.00377468	0.0105024	Trim9-2	tripartite motif containing 9	PF13920;PF00643	zf-C3HC4_3;zf-B_box	GO:0008270
LE11276	33.5536	-6.55428	1.74041	-3.76593	0.000166	0.000622	Ptprn-2	protein tyrosine phosphatase, receptor type N	PF00102;PF11548	Y_phosphatase;Receptor_IA-2	GO:0006470;GO:0004725
LE04497	12.4501	-6.55166	2.25446	-2.90609	0.00365974	0.0102059	Shank1-1	SH3 and multiple ankyrin repeat domains 1	PF16511	FERM_f0	NA
LE17089	33.1981	-6.54332	1.74748	-3.74443	0.000181	0.000672	Tyrp1	tyrosinase related protein 1	PF00264	Tyrosinase	GO:0016491
LE14756	198.352	-6.54305	0.772055	-8.47484	2.35e-17	3.28e-16	Myh7-3	myosin heavy chain 7	PF00063	Myosin_head	GO:0016459;GO:0003774;GO:0005524
LE22623	96.1116	-6.54162	1.16515	-5.61441	1.97e-08	1.32e-07	Cpn1	carboxypeptidase N subunit 1	PF00246;PF13620	Peptidase_M14;CarboxypepD_reg	GO:0006508;GO:0004181;GO:0008270
LE30131	6615.2	-6.53878	0.371904	-17.5819	3.39e-69	4.53e-67	Flnc	filamin C	PF00630;PF00307	Filamin;CH	GO:0005515
LE20779	12.2417	-6.53754	2.26434	-2.88718	0.00388716	0.0107957	C3orf18-2	chromosome 3 open reading frame 18	NA	NA	NA
LE21459	2437.85	-6.52663	1.60422	-4.06842	4.73e-05	0.000197	Myh6-1	myosin heavy chain 6	PF01576	Myosin_tail_1	GO:0016459;GO:0003774
LE29207	1770.88	-6.52044	1.15441	-5.64828	1.62e-08	1.09e-07	UnkProt_10171	NA	PF06365	CD34_antigen	NA
LE08736	552.92	-6.51803	1.48377	-4.39288	1.12e-05	5.2e-05	Mmp23b-1	matrix metallopeptidase 23B	PF01549;PF00413	ShK;Peptidase_M10	GO:0006508;GO:0004222;GO:0008270;GO:0031012
LE15617	30.7739	-6.51097	1.68822	-3.85671	0.000115	0.000444	Amigo2	adhesion molecule with Ig like domain 2	PF13927;PF13855	Ig_3;LRR_8	GO:0005515
LE26116	11.9182	-6.50327	2.28288	-2.84872	0.00438956	0.012034	Rtkn-1	rhotekin	NA	NA	NA
LE25964	68.0854	-6.50313	1.34962	-4.81849	1.45e-06	7.65e-06	Cacng4	calcium voltage-gated channel auxiliary subunit gamma 4	PF00822	PMP22_Claudin	GO:0016021
LE07878	12.1027	-6.50078	2.27382	-2.85897	0.00425022	0.0116958	Mnx1-2	motor neuron and pancreas homeobox 1	PF00046	Homeodomain	GO:0003677
LE24483	3210.96	-6.49872	1.59516	-4.07402	4.62e-05	0.000193	Myom2-2	myomesin 2	PF07679;PF00041	I-set;fn3	GO:0005515
LE17831	31.9632	-6.49586	1.76574	-3.67883	0.000234	0.000854	UnkProt_6146	NA	NA	NA	NA
LE01581	11.7338	-6.49186	2.2927	-2.83153	0.00463258	0.0126077	Pou3f2	POU class 3 homeobox 2	PF00046;PF00157	Homeodomain;Pou	GO:0003700;GO:0006355;GO:0003677
LE28743	11.7285	-6.49129	2.29303	-2.83088	0.00464196	0.0126313	Tsnare1-3	t-SNARE domain containing 1	PF13873	Myb_DNA-bind_5	NA
LE24407	11.7258	-6.48927	2.2932	-2.82979	0.00465792	0.012671	Arpp21-1	cAMP regulated phosphoprotein 21	NA	NA	NA
LE16806	389.909	-6.48824	0.654718	-9.90999	3.77e-23	7.35e-22	Slc25a4	solute carrier family 25 member 4	PF00153	Mito_carr	NA
LE09466	30.4024	-6.48551	1.70741	-3.79845	0.000146	0.000553	Fgf14	fibroblast growth factor 14	PF00167	FGF	GO:0008083
LE19721	159.533	-6.48541	0.832565	-7.78967	6.72e-15	7.97e-14	Asb12-1	ankyrin repeat and SOCS box containing 12	PF12796;PF07525	Ank_2;SOCS_box	NA
LE25739	11.7418	-6.48398	2.29292	-2.82783	0.00468646	0.0127411	Rab11fip4-2	RAB11 family interacting protein 4	NA	NA	NA
LE11765	8814.27	-6.48372	1.31389	-4.93473	8.03e-07	4.39e-06	Myl2-2	myosin light chain 2	PF13405	EF-hand_6	GO:0005509
LE13165	242.286	-6.47905	0.674875	-9.60037	7.97e-22	1.45e-20	Bmpr1b	bone morphogenetic protein receptor type 1B	PF08515;PF01064;PF07714	TGF_beta_GS;Activin_recp;Pkinase_Tyr	GO:0004675;GO:0006468;GO:0016020;GO:0005524;GO:0004672
LE11451	352.061	-6.47736	0.589939	-10.9797	4.79e-28	1.2e-26	Myo18b	myosin XVIIIB	PF00030;PF01576;PF00063	Crystall;Myosin_tail_1;Myosin_head	GO:0016459;GO:0003774;GO:0005524
LE00788	2623.37	-6.47236	0.327085	-19.788	3.78e-87	9.09e-85	Anxa6-1	annexin A6	PF00191	Annexin	GO:0005544;GO:0005509
LE10856	11.5547	-6.47021	2.30334	-2.80905	0.00496879	0.0134249	Dmrt2-1	doublesex and mab-3 related transcription factor 2	PF00751	DM	GO:0043565;GO:0006355
LE07593	11.7151	-6.46938	2.29422	-2.81986	0.00480449	0.0130252	Ihh-1	indian hedgehog	PF01079;PF01085	Hint;HH_signal	GO:0007267;GO:0006508;GO:0008233
LE25240	542.066	-6.46507	1.63778	-3.94746	7.9e-05	0.000315	Sgce-2	sarcoglycan epsilon	PF05510	Sarcoglycan_2	GO:0016012
LE05659	534.261	-6.46407	1.30441	-4.95557	7.21e-07	3.97e-06	Cox7a1	cytochrome c oxidase subunit 7A1	PF02238	COX7a	NA
LE29696	12.0519	-6.46234	2.27545	-2.84003	0.0045109	0.0123224	Fmod	fibromodulin	PF13855;PF01462	LRR_8;LRRNT	GO:0005515
LE28078	331.789	-6.45463	1.76007	-3.66725	0.000245	0.000889	Trim63	tripartite motif containing 63	PF13445;PF00643	zf-RING_UBOX;zf-B_box	GO:0008270
LE13500	99.258	-6.45387	1.17726	-5.48209	4.2e-08	2.71e-07	Nsg1	neuronal vesicle trafficking associated 1	PF06387	Calcyon	GO:0007212;GO:0048268;GO:0016021;GO:0032051
LE02178	60.3529	-6.45336	1.30612	-4.94087	7.78e-07	4.27e-06	Bche-2	butyrylcholinesterase	PF00135;PF08674	COesterase;AChE_tetra	NA
LE20536	11.3756	-6.44547	2.31429	-2.78508	0.00535146	0.0143214	Tubb4b-3	tubulin beta 4B class IVb	PF00091;PF03953	Tubulin;Tubulin_C	GO:0003924
LE26327	11.3756	-6.44547	2.31429	-2.78508	0.00535146	0.0143214	UnkProt_9073	NA	NA	NA	NA
LE03626	496.846	-6.44451	0.501904	-12.8401	9.77e-38	3.91e-36	Tgfb2-1	transforming growth factor beta 2	PF00019	TGF_beta	GO:0008083
LE00281	11.5387	-6.44309	2.30477	-2.79554	0.00518126	0.0139315	Kctd16	potassium channel tetramerization domain containing 16	PF02214	BTB_2	GO:0051260
LE18156	9094.78	-6.44217	1.5896	-4.0527	5.06e-05	0.00021	Tnnc2	troponin C2, fast skeletal type	PF13499;PF13833	EF-hand_7;EF-hand_8	GO:0005509
LE23925	93.5698	-6.43871	1.044	-6.16736	6.94e-10	5.48e-09	Eya1-1	EYA transcriptional coactivator and phosphatase 1	NA	NA	NA
LE27691	11.536	-6.43414	2.30502	-2.79136	0.00524865	0.0140833	UnkProt_9667	NA	NA	NA	NA
LE02874	29.0125	-6.42518	1.71258	-3.75175	0.000176	0.000655	Chrna2	cholinergic receptor nicotinic alpha 2 subunit	PF02932;PF02931	Neur_chan_memb;Neur_chan_LBD	GO:0006811;GO:0005230;GO:0016021
LE28099	90.4293	-6.42171	1.05463	-6.08908	1.14e-09	8.75e-09	Klhl31-1	kelch like family member 31	PF07707;PF01344;PF07646;PF00651	BACK;Kelch_1;Kelch_2;BTB	GO:0005515
LE24062	373.638	-6.41461	0.62387	-10.282	8.5e-25	1.83e-23	Cthrc1	collagen triple helix repeat containing 1	PF01391	Collagen	NA
LE01725	31.1641	-6.41336	1.71556	-3.73835	0.000185	0.000688	Zp2-1	zona pellucida glycoprotein 2	PF00100	Zona_pellucida	NA
LE02402	28.9911	-6.41029	1.73019	-3.70497	0.000211	0.000778	Cela3b-1	chymotrypsin like elastase family member 3B	PF00078;PF00089;PF09004	RVT_1;Trypsin;DUF1891	GO:0016706;GO:0008168;GO:0006508;GO:0055114;GO:0004252
LE18686	337.623	-6.40821	0.578915	-11.0693	1.77e-28	4.54e-27	Pitx2-1	paired like homeodomain 2	PF03826;PF00046	OAR;Homeodomain	GO:0003677
LE09126	57.6961	-6.40592	1.33126	-4.81193	1.49e-06	7.89e-06	Megf6-3	multiple EGF like domains 6	PF07546	EMI	GO:0005515
LE10083	29.662	-6.40564	1.74849	-3.66352	0.000249	0.0009	UnkProt_3352	NA	NA	NA	NA
LE12888	11.0282	-6.40255	2.33629	-2.74048	0.00613494	0.0162002	Trim9-1	tripartite motif containing 9	PF00622;PF00041	SPRY;fn3	GO:0005515
LE24750	418.484	-6.39297	1.56367	-4.08844	4.34e-05	0.000182	Trim55-1	tripartite motif containing 55	PF13445;PF00643	zf-RING_UBOX;zf-B_box	GO:0008270
LE20551	92.0625	-6.38756	1.05363	-6.06241	1.34e-09	1.02e-08	Olfm1	olfactomedin 1	PF12308;PF02191	Noelin-1;OLF	NA
LE27398	29.694	-6.38596	1.78352	-3.58053	0.000343	0.00120612	Foxf2	forkhead box F2	PF00250	Forkhead	GO:0003700;GO:0043565;GO:0006355
LE20639	225.527	-6.38182	0.796752	-8.0098	1.15e-15	1.43e-14	Lrtm1	leucine rich repeats and transmembrane domains 1	PF13855	LRR_8	GO:0005515
LE09241	10.8518	-6.37849	2.34793	-2.71665	0.00659472	0.0172971	Shox2	short stature homeobox 2	PF03826;PF00046	OAR;Homeodomain	GO:0003677
LE20690	505.311	-6.37815	0.768586	-8.29854	1.05e-16	1.41e-15	Cav1-1	caveolin 1	PF01146	Caveolin	GO:0070836
LE18440	90.1379	-6.36826	1.05026	-6.06354	1.33e-09	1.02e-08	Angpt1-2	angiopoietin 1	PF00147	Fibrinogen_C	NA
LE00520	12.2096	-6.36627	2.26907	-2.80567	0.00502117	0.0135504	Pcdhgc5-28	protocadherin gamma subfamily C, 5	PF00028;PF16492;PF08266	Cadherin;Cadherin_C_2;Cadherin_2	GO:0016020;GO:0005509;GO:0007156
LE26667	59.5887	-6.36599	1.3688	-4.65078	3.31e-06	1.66e-05	Scrn1-1	secernin 1	PF03577	Peptidase_C69	GO:0006508;GO:0016805
LE29245	1994.69	-6.36406	0.446106	-14.2658	3.57e-46	2.06e-44	Tnni1-2	troponin I1, slow skeletal type	PF00992	Troponin	GO:0005861
LE21254	4422.13	-6.35497	1.60183	-3.96732	7.27e-05	0.000292	Myl4-3	myosin light chain 4	NA	NA	NA
LE26335	27.6467	-6.35336	1.70121	-3.73461	0.000188	0.000697	Calcrl-3	calcitonin receptor like receptor	PF00002;PF02793	7tm_2;HRM	GO:0004930;GO:0016020;GO:0007186;GO:0016021
LE21670	11.0549	-6.35142	2.33756	-2.71712	0.00658533	0.0172799	Ncan-3	neurocan	PF00193;PF07686	Xlink;V-set	GO:0005540;GO:0007155
LE15166	57.9875	-6.34991	1.28166	-4.95446	7.25e-07	3.99e-06	Rrad	RRAD, Ras related glycolysis inhibitor and calcium channel regulator	PF00071	Ras	GO:0003924;GO:0005525
LE12991	10.6727	-6.34985	2.36011	-2.69048	0.00713483	0.0185121	Trim39-1	tripartite motif containing 39	PF13765;PF00622	PRY;SPRY	GO:0005515
LE10729	10.67	-6.34464	2.36035	-2.68801	0.00718794	0.0186314	Elavl4-1	ELAV like RNA binding protein 4	PF00076	RRM_1	GO:0003676
LE10640	112.049	-6.3355	0.946063	-6.6967	2.13e-11	1.91e-10	S1pr1-2	sphingosine-1-phosphate receptor 1	PF00001	7tm_1	GO:0004930;GO:0007186;GO:0016021
LE01081	231.477	-6.33232	0.742811	-8.52482	1.53e-17	2.17e-16	Bves	blood vessel epicardial substance	PF04831	Popeye	GO:0016020
LE10179	425.805	-6.3281	0.589119	-10.7416	6.49e-27	1.53e-25	Wnt11-1	Wnt family member 11	PF00078;PF09004;PF00110	RVT_1;DUF1891;wnt	GO:0016706;GO:0016055;GO:0005576;GO:0008168;GO:0005102;GO:0007275;GO:0055114
LE27781	10.499	-6.32796	2.37219	-2.66756	0.00764047	0.0196045	Armc4-2	armadillo repeat containing 4	NA	NA	NA
LE18483	10.3279	-6.30798	2.38439	-2.64553	0.0081563	0.0207608	Rbpjl	recombination signal binding protein for immunoglobulin kappa J region like	PF09270;PF09271	BTD;LAG1-DNAbind	GO:0003700;GO:0005634;GO:0006355;GO:0006357;GO:0003677;GO:0000978
LE12719	10.3359	-6.30678	2.38381	-2.64567	0.00815302	0.0207568	Eef1akmt3-6	EEF1A lysine methyltransferase 3	PF09004;PF10294	DUF1891;Methyltransf_16	GO:0016706;GO:0008168;GO:0055114
LE10332	10.3225	-6.30139	2.38485	-2.64226	0.00823543	0.0209256	Pcdh20-2	protocadherin 20	PF00028;PF08266	Cadherin;Cadherin_2	GO:0016020;GO:0005509;GO:0007156
LE22579	105.888	-6.30007	0.949715	-6.63364	3.27e-11	2.89e-10	Adgra2-1	adhesion G protein-coupled receptor A2	PF01825	GPS	NA
LE01611	130.148	-6.29519	0.863013	-7.29443	3e-13	3.16e-12	Myom2-1	myomesin 2	PF07679;PF00078;PF09004	I-set;RVT_1;DUF1891	GO:0016706;GO:0008168;GO:0055114
LE14037	114.903	-6.29513	0.918746	-6.85188	7.29e-12	6.84e-11	C4orf54-1	chromosome 4 open reading frame 54	PF15232	DUF4585	NA
LE20354	26.2114	-6.28254	1.74371	-3.60297	0.000315	0.00111498	Lmx1b-1	LIM homeobox transcription factor 1 beta	PF00412;PF00046	LIM;Homeodomain	GO:0003677
LE02869	138.431	-6.28084	0.881761	-7.12307	1.06e-12	1.06e-11	Cd93	CD93 molecule	PF00059;PF07645	Lectin_C;EGF_CA	GO:0005509
LE20664	109.889	-6.28011	0.951355	-6.60122	4.08e-11	3.56e-10	Hmga2-1	high mobility group AT-hook 2	PF02178	AT_hook	GO:0003677
LE28036	1271.32	-6.2679	0.340197	-18.4243	8.39e-76	1.42e-73	Col9a2	collagen type IX alpha 2 chain	PF01391	Collagen	NA
LE22700	289.089	-6.26136	0.678098	-9.23371	2.61e-20	4.37e-19	Mypn	myopalladin	PF07679	I-set	NA
LE26300	9.98042	-6.2594	2.41031	-2.59693	0.00940618	0.0234802	UnkProt_9062	NA	PF01607	CBM_14	GO:0006030;GO:0005576;GO:0008061
LE17002	214.927	-6.25918	0.677857	-9.23378	2.61e-20	4.37e-19	UnkProt_5814	NA	NA	NA	NA
LE18544	221.189	-6.25591	0.816084	-7.66577	1.78e-14	2.04e-13	C10orf71	chromosome 10 open reading frame 71	PF15232	DUF4585	NA
LE22856	1430.78	-6.25521	0.351431	-17.7992	7.16e-71	9.93e-69	Kazald1-1	Kazal type serine peptidase inhibitor domain 1	PF07679;PF00219;PF07648	I-set;IGFBP;Kazal_2	GO:0005520;GO:0005576;GO:0005515
LE28738	347.189	-6.25294	0.639093	-9.78409	1.32e-22	2.52e-21	Gprc5b-2	G protein-coupled receptor class C group 5 member B	PF00003	7tm_3	GO:0004930;GO:0007186;GO:0016021
LE12325	10.5337	-6.2529	2.37401	-2.6339	0.008441	0.0213769	UnkProt_4085	NA	NA	NA	NA
LE20579	26.6871	-6.2522	1.81958	-3.43607	0.00059	0.00197154	UnkProt_7029	NA	PF00078	RVT_1	NA
LE21664	1425.01	-6.25061	0.397538	-15.7233	1.05e-55	8.16e-54	Gamt	guanidinoacetate N-methyltransferase	NA	NA	NA
LE27014	136.253	-6.24971	0.837389	-7.46333	8.44e-14	9.22e-13	Hhatl	hedgehog acyltransferase like	PF03062	MBOAT	NA
LE22360	181.462	-6.24641	0.870608	-7.17477	7.24e-13	7.37e-12	Myl2-1	myosin light chain 2	PF13405	EF-hand_6	GO:0005509
LE01626	1165	-6.24202	0.453288	-13.7705	3.83e-43	1.91e-41	Myom2-3	myomesin 2	PF07679;PF00041	I-set;fn3	GO:0005515
LE09023	342.305	-6.23721	0.619691	-10.065	7.89e-24	1.6e-22	Zic1-2	Zic family member 1	PF18366;PF00096	zf_ZIC;zf-C2H2	GO:0003676
LE09433	162.905	-6.23552	0.801038	-7.7843	7.01e-15	8.29e-14	Zic1-4	Zic family member 1	PF18366;PF00096	zf_ZIC;zf-C2H2	GO:0003676
LE00636	207.036	-6.23413	0.734585	-8.4866	2.13e-17	2.97e-16	Myot	myotilin	PF07679	I-set	NA
LE12567	9.96439	-6.22844	2.41213	-2.58214	0.00981902	0.0243678	Cd248	CD248 molecule	PF00059	Lectin_C	NA
LE30004	9.96439	-6.22844	2.41213	-2.58214	0.00981902	0.0243678	Cacna2d1-1	calcium voltage-gated channel auxiliary subunit alpha2delta 1	NA	NA	NA
LE19101	9779.51	-6.22431	1.55955	-3.99108	6.58e-05	0.000267	Tnnt3-2	troponin T3, fast skeletal type	PF00992	Troponin	GO:0005861
LE06701	26.1471	-6.22069	1.80964	-3.43753	0.000587	0.00196237	Adamts5-2	ADAM metallopeptidase with thrombospondin type 1 motif 5	PF01562;PF05986;PF01421;PF00090;PF17771	Pep_M12B_propep;ADAM_spacer1;Reprolysin;TSP_1;ADAM_CR_2	GO:0006508;GO:0004222
LE21204	54.5636	-6.21723	1.29054	-4.81754	1.45e-06	7.69e-06	Col5a1-1	collagen type V alpha 1 chain	NA	NA	NA
LE21140	9.63295	-6.2075	2.43778	-2.54638	0.0108848	0.0267015	Iqsec2-1	IQ motif and Sec7 domain 2	NA	NA	NA
LE04002	1917.52	-6.20636	1.27053	-4.88487	1.03e-06	5.57e-06	Fli1	Fli-1 proto-oncogene, ETS transcription factor	PF02198;PF00178	SAM_PNT;Ets	GO:0003700;GO:0043565;GO:0005634;GO:0006355
LE09401	9.95904	-6.20448	2.41282	-2.57146	0.010127	0.025044	UnkProt_3088	NA	NA	NA	NA
LE17423	155.603	-6.2029	0.806471	-7.69141	1.46e-14	1.68e-13	Dok7	docking protein 7	PF02174	IRS	NA
LE27123	157.501	-6.20133	0.778816	-7.96251	1.69e-15	2.08e-14	Ctnnd2-1	catenin delta 2	PF00514	Arm	GO:0005515
LE07865	1077.02	-6.19912	0.371703	-16.6776	1.91e-62	1.93e-60	Hoxb8-2	homeobox B8	PF00046	Homeodomain	GO:0003677
LE27945	290.931	-6.19892	0.598931	-10.35	4.19e-25	9.12e-24	Pou3f4-1	POU class 3 homeobox 4	PF00046;PF00157	Homeodomain;Pou	GO:0003700;GO:0006355;GO:0003677
LE10755	10.1835	-6.1982	2.39954	-2.58308	0.0097924	0.0243116	Mettl11b	methyltransferase like 11B	PF05891	Methyltransf_PK	GO:0006480;GO:0008168
LE02182	25.757	-6.19371	1.69192	-3.66076	0.000251	0.000909	Tmem217-1	transmembrane protein 217	PF15049	DUF4534	NA
LE08507	606.84	-6.19368	0.457697	-13.5323	1.01e-41	4.71e-40	Itga7	integrin subunit alpha 7	PF01839;PF08441	FG-GAP;Integrin_alpha2	NA
LE22206	9.61959	-6.19292	2.43902	-2.5391	0.0111139	0.0271905	Prrt2	proline rich transmembrane protein 2	PF04505	CD225	GO:0016021
LE29807	104.551	-6.19151	0.934753	-6.62368	3.5e-11	3.08e-10	Cpa2	carboxypeptidase A2	PF00246;PF02244	Peptidase_M14;Propep_M14	GO:0006508;GO:0004181;GO:0004180;GO:0008270
LE20029	9.95637	-6.18963	2.41324	-2.56486	0.0103218	0.0254707	Slitrk2	SLIT and NTRK like family member 2	PF00560;PF13855	LRR_1;LRR_8	GO:0005515
LE10621	9.82539	-6.18909	2.42494	-2.55227	0.0107023	0.0263138	Rpe65	RPE65, retinoid isomerohydrolase	PF03055	RPE65	GO:0016702;GO:0055114
LE01769	165.308	-6.1856	0.789757	-7.83228	4.79e-15	5.71e-14	Eef1a1-1	eukaryotic translation elongation factor 1 alpha 1	PF00009;PF03143;PF03144	GTP_EFTU;GTP_EFTU_D3;GTP_EFTU_D2	GO:0003924;GO:0005525
LE17554	103.632	-6.17564	0.94778	-6.5159	7.23e-11	6.2e-10	Glis3-3	GLIS family zinc finger 3	PF00096	zf-C2H2	GO:0003676
LE19038	4192.73	-6.16454	1.57558	-3.91255	9.13e-05	0.000359	Tnni2	troponin I2, fast skeletal type	PF00782;PF00992	DSPc;Troponin	GO:0016311;GO:0008138;GO:0005861
LE01093	24.1052	-6.16256	1.77604	-3.46982	0.000521	0.00176053	Col19a1-2	collagen type XIX alpha 1 chain	PF00078;PF01391	RVT_1;Collagen	NA
LE16112	633.638	-6.15515	0.455756	-13.5054	1.45e-41	6.72e-40	Col5a3	collagen type V alpha 3 chain	PF01391	Collagen	NA
LE21706	9.95103	-6.15358	2.41428	-2.54882	0.0108087	0.0265326	Ctns-2	cystinosin, lysosomal cystine transporter	PF04193	PQ-loop	NA
LE13798	9.27479	-6.15025	2.46789	-2.49211	0.0126988	0.0304975	2022-03-01	membrane associated ring-CH-type finger 1	PF12906	RINGv	GO:0008270
LE18272	9.6089	-6.14911	2.44069	-2.51942	0.011755	0.0285415	Cyp24a1	cytochrome P450 family 24 subfamily A member 1	PF00067	p450	GO:0005506;GO:0016705;GO:0020037;GO:0055114
LE00513	9.43784	-6.14135	2.45464	-2.50193	0.0123518	0.0297695	Pcdhgc5-6	protocadherin gamma subfamily C, 5	PF00028;PF16492;PF08266	Cadherin;Cadherin_C_2;Cadherin_2	GO:0016020;GO:0005509;GO:0007156
LE25570	671.511	-6.13644	0.554633	-11.064	1.88e-28	4.8e-27	Ntn1-1	netrin 1	PF00055;PF00053;PF01759	Laminin_N;Laminin_EGF;NTR	NA
LE03688	24.2468	-6.13268	1.80529	-3.39706	0.000681	0.00224561	Emx1-1	empty spiracles homeobox 1	PF00046	Homeodomain	GO:0003677
LE04033	170.764	-6.13152	0.777136	-7.8899	3.02e-15	3.65e-14	C4orf54-2	chromosome 4 open reading frame 54	PF15232	DUF4585	NA
LE18585	341.595	-6.13087	1.89076	-3.24254	0.00118468	0.0036855	Ldb3-2	LIM domain binding 3	PF15936;PF00595	DUF4749;PDZ	GO:0005515
LE25923	23.576	-6.12898	1.78735	-3.42909	0.000606	0.0020167	Chad-2	chondroadherin	PF13855	LRR_8	GO:0005515
LE18176	9.1064	-6.12718	2.48265	-2.468	0.013587	0.0323651	UnkProt_6287	NA	NA	NA	NA
LE27561	730.064	-6.12643	0.502677	-12.1876	3.62e-34	1.21e-32	Wipf2-2	WAS/WASL interacting protein family member 2	PF00078;PF09004;PF02205	RVT_1;DUF1891;WH2	GO:0016706;GO:0008168;GO:0003779;GO:0055114
LE09269	42.5867	-6.1259	1.44951	-4.22618	2.38e-05	0.000104	Efhd1	EF-hand domain family member D1	NA	NA	NA
LE09293	787.115	-6.12579	0.388133	-15.7827	4.09e-56	3.27e-54	Megf6-2	multiple EGF like domains 6	PF00053;PF07974;PF07645;PF14670	Laminin_EGF;EGF_2;EGF_CA;FXa_inhibition	GO:0005509
LE28947	676.593	-6.12447	0.42023	-14.5741	4.11e-48	2.56e-46	Metrnl-1	meteorin like, glial cell differentiation regulator	NA	NA	NA
LE09939	1727.59	-6.12428	0.301541	-20.3099	1.05e-91	3.05e-89	Dchs1	dachsous cadherin-related 1	PF00028	Cadherin	GO:0016020;GO:0005509;GO:0007156
LE04444	412.698	-6.12343	0.498809	-12.2761	1.22e-34	4.16e-33	Plekha7-3	pleckstrin homology domain containing A7	PF00169	PH	NA
LE00342	40.2239	-6.12274	1.44271	-4.24392	2.2e-05	9.7e-05	Pcdh10-1	protocadherin 10	PF00028;PF16492;PF08266	Cadherin;Cadherin_C_2;Cadherin_2	GO:0016020;GO:0005509;GO:0007156
LE21415	9.60356	-6.11487	2.44168	-2.50437	0.0122669	0.0296001	Igf1r-2	insulin like growth factor 1 receptor	PF07714	Pkinase_Tyr	GO:0006468;GO:0004672
LE25690	190.114	-6.11354	0.753389	-8.11472	4.87e-16	6.23e-15	Myh1-1	myosin heavy chain 1	PF01576;PF00063	Myosin_tail_1;Myosin_head	GO:0016459;GO:0003774;GO:0005524
LE09046	24.4072	-6.11212	1.81815	-3.36174	0.000775	0.00251919	Dusp28	dual specificity phosphatase 28	PF00782	DSPc	GO:0016311;GO:0008138
LE21483	9.11709	-6.10967	2.48281	-2.46079	0.0138632	0.0329693	S1pr4	sphingosine-1-phosphate receptor 4	PF00001	7tm_1	GO:0004930;GO:0007186;GO:0016021
LE04775	9.26143	-6.10633	2.46984	-2.47236	0.0134224	0.0320252	Pcsk2	proprotein convertase subtilisin/kexin type 2	PF00082;PF16470;PF01483	Peptidase_S8;S8_pro-domain;P_proprotein	GO:0004252;GO:0006508
LE08114	9.09304	-6.10625	2.48438	-2.45786	0.0139768	0.0331878	Boll	boule homolog, RNA binding protein	PF00076	RRM_1	GO:0003676
LE20885	838.609	-6.1044	0.38159	-15.9973	1.33e-57	1.11e-55	Lmcd1	LIM and cysteine rich domains 1	PF00412;PF06297	LIM;PET	GO:0008270
LE12176	581.121	-6.10255	0.501831	-12.1606	5.04e-34	1.66e-32	Six1-2	SIX homeobox 1	PF16878;PF00046	SIX1_SD;Homeodomain	GO:0003677
LE23222	98.4198	-6.10188	0.945317	-6.45485	1.08e-10	9.15e-10	Tmod4	tropomodulin 4	PF03250	Tropomodulin	GO:0005523;GO:0051694
LE15651	8.92465	-6.09456	2.49919	-2.43861	0.0147437	0.0347385	Syt10	synaptotagmin 10	PF00168	C2	NA
LE18781	49.1805	-6.08887	1.31358	-4.63531	3.56e-06	1.78e-05	Chst3	carbohydrate sulfotransferase 3	PF00685	Sulfotransfer_1	GO:0008146
LE05278	9.12243	-6.08881	2.48342	-2.45179	0.0142149	0.0336615	Kbtbd13	kelch repeat and BTB domain containing 13	PF01344	Kelch_1	GO:0005515
LE17539	1857.15	-6.08438	0.294986	-20.626	1.6e-94	5.06e-92	Plppr1	phospholipid phosphatase related 1	PF01569	PAP2	NA
LE26602	22.9157	-6.08297	1.76332	-3.44972	0.000561	0.00188376	Ctnnd2-2	catenin delta 2	PF09004	DUF1891	GO:0016706;GO:0008168;GO:0055114
LE02405	48.8277	-6.0767	1.3151	-4.62072	3.82e-06	1.91e-05	Cela3b-2	chymotrypsin like elastase family member 3B	PF00089	Trypsin	GO:0004252;GO:0006508
LE28104	78.3335	-6.07451	1.13338	-5.35965	8.34e-08	5.17e-07	Fam110c-1	family with sequence similarity 110 member C	PF14160;PF14161	FAM110_C;FAM110_N	NA
LE29133	116.634	-6.06449	0.902332	-6.72092	1.81e-11	1.63e-10	Tnr-2	tenascin R	PF00147	Fibrinogen_C	NA
LE15422	339.65	-6.06189	0.576226	-10.52	6.99e-26	1.57e-24	Tgm2-7	transglutaminase 2	PF01841;PF00927;PF00868	Transglut_core;Transglut_C;Transglut_N	GO:0003810;GO:0018149
LE25796	333.925	-6.06058	0.615686	-9.84363	7.3e-23	1.41e-21	Hs3st3b1-2	heparan sulfate-glucosamine 3-sulfotransferase 3B1	PF00685	Sulfotransfer_1	GO:0008146
LE26812	23.6748	-6.05969	1.81866	-3.33196	0.000862	0.00277331	Jcad-1	junctional cadherin 5 associated	PF15351	JCAD	GO:0005911
LE21155	22.3491	-6.05296	1.80772	-3.3484	0.000813	0.00262913	Nrxn2-1	neurexin 2	PF02210;PF01034	Laminin_G_2;Syndecan	NA
LE08062	8.94869	-6.05243	2.49951	-2.42144	0.015459	0.0362373	UnkProt_2677	NA	PF07448	Spp-24	GO:0005576;GO:0046849
LE22578	45.3662	-6.05118	1.42567	-4.24444	2.19e-05	9.68e-05	Adgra3-3	adhesion G protein-coupled receptor A3	PF09004	DUF1891	GO:0016706;GO:0008168;GO:0055114
LE13213	9.94034	-6.05096	2.41751	-2.50298	0.0123154	0.0296897	Corin	corin, serine peptidase	PF01392;PF15494;PF00057;PF00089	Fz;SRCR_2;Ldl_recept_a;Trypsin	GO:0004252;GO:0016020;GO:0005515;GO:0006508
LE05767	8.7429	-6.0482	2.51676	-2.40317	0.0162536	0.0378235	Sptbn1-2	spectrin beta, non-erythrocytic 1	PF00435;PF00307;PF15410	Spectrin;CH;PH_9	GO:0005515
LE02708	8.76962	-6.0416	2.51535	-2.4019	0.0163102	0.037917	Nkx2-2-1	NK2 homeobox 2	PF00046	Homeodomain	GO:0003677
LE10802	9.84409	-6.04073	2.43083	-2.48505	0.0129533	0.0310231	Brinp3-2	BMP/retinoic acid inducible neural specific 3	PF01823	MACPF	NA
LE22754	8.74022	-6.03734	2.51713	-2.3985	0.0164625	0.0382176	Slc2a9-3	solute carrier family 2 member 9	PF00083	Sugar_tr	GO:0022857;GO:0016021;GO:0055085
LE16425	237.061	-6.03616	0.652063	-9.25701	2.1e-20	3.54e-19	Syde2-2	synapse defective Rho GTPase homolog 2	PF00620	RhoGAP	GO:0007165
LE13802	9.07968	-6.03365	2.48661	-2.42646	0.0152469	0.0357997	Enpep-2	glutamyl aminopeptidase	PF17900	Peptidase_M1_N	NA
LE23115	283.894	-6.0312	0.587637	-10.2635	1.03e-24	2.21e-23	Cyp27c1	cytochrome P450 family 27 subfamily C member 1	PF00067	p450	GO:0005506;GO:0016705;GO:0020037;GO:0055114
LE18987	70.4284	-6.02711	1.09922	-5.48308	4.18e-08	2.69e-07	Bdnf	brain derived neurotrophic factor	PF00243	NGF	GO:0005102
LE04650	21.8439	-6.02692	1.79794	-3.35213	0.000802	0.00259811	Shank2-3	SH3 and multiple ankyrin repeat domains 2	PF00536	SAM_1	GO:0005515
LE02643	2446.78	-6.0258	0.307078	-19.623	9.83e-86	2.31e-83	Angptl7-3	angiopoietin like 7	NA	NA	NA
LE00452	9.3122	-6.01381	2.47178	-2.43299	0.0149747	0.0352192	Pcdhgc5-27	protocadherin gamma subfamily C, 5	PF00028;PF16492;PF08266	Cadherin;Cadherin_C_2;Cadherin_2	GO:0016020;GO:0005509;GO:0007156
LE30383	93.6221	-6.01172	0.950961	-6.32173	2.59e-10	2.12e-09	UnkProt_10516	NA	NA	NA	NA
LE17101	8.40077	-6.00888	2.54992	-2.35649	0.0184484	0.0421911	Cxxc4	CXXC finger protein 4	PF02008	zf-CXXC	GO:0008270;GO:0003677
LE05048	36.9149	-6.00677	1.45853	-4.11837	3.82e-05	0.000162	Lingo1-2	leucine rich repeat and Ig domain containing 1	PF07679;PF13855	I-set;LRR_8	GO:0005515
LE11630	63.0244	-6.00481	1.18893	-5.0506	4.4e-07	2.49e-06	Wscd2-2	WSC domain containing 2	PF00685;PF01822	Sulfotransfer_1;WSC	GO:0008146
LE26830	950.39	-6.00404	0.370526	-16.2041	4.72e-59	4.19e-57	Klhl40	kelch like family member 40	PF07707;PF01344;PF13964;PF00651	BACK;Kelch_1;Kelch_6;BTB	GO:0005515
LE25112	22.8729	-6.003	1.86758	-3.21431	0.00130757	0.00403082	Hoxa1-3	homeobox A1	PF00046	Homeodomain	GO:0003677
LE21728	38.5721	-6.00052	1.45702	-4.11834	3.82e-05	0.000162	Wfikkn2-1	WAP, follistatin/kazal, immunoglobulin, kunitz and netrin domain containing 2	PF07679;PF00014;PF00095;PF01759	I-set;Kunitz_BPTI;WAP;NTR	GO:0005576;GO:0030414;GO:0004867
LE01564	21.4778	-5.99977	1.81863	-3.29906	0.00097	0.00308502	Eya4-1	EYA transcriptional coactivator and phosphatase 4	NA	NA	NA
LE03420	21.4724	-5.99568	1.82385	-3.28738	0.00101126	0.00320095	Dact2-1	dishevelled binding antagonist of beta catenin 2	PF15268	Dapper	NA
LE20427	124.454	-5.98907	0.834228	-7.17918	7.01e-13	7.16e-12	St6galnac6	ST6 N-acetylgalactosaminide alpha-2,6-sialyltransferase 6	PF00777	Glyco_transf_29	GO:0006486;GO:0008373
LE08698	842.211	-5.98218	0.469023	-12.7546	2.94e-37	1.14e-35	Chrnd	cholinergic receptor nicotinic delta subunit	PF02932;PF02931	Neur_chan_memb;Neur_chan_LBD	GO:0006811;GO:0005230;GO:0016021
LE21003	67.4803	-5.98177	1.10739	-5.4017	6.6e-08	4.15e-07	Atp2b2-1	ATPase plasma membrane Ca2+ transporting 2	PF13246;PF00702;PF12424;PF00689	Cation_ATPase;Hydrolase;ATP_Ca_trans_C;Cation_ATPase_C	GO:0005388
LE12689	8.23238	-5.98095	2.56731	-2.32966	0.0198244	0.0449438	Akap6-2	A-kinase anchoring protein 6	NA	NA	NA
LE21131	289.336	-5.97825	0.687194	-8.6995	3.33e-18	4.92e-17	Slc6a11	solute carrier family 6 member 11	PF00209	SNF	GO:0016021
LE17878	1032.9	-5.97081	0.411531	-14.5088	1.07e-47	6.5e-46	Lpar1	lysophosphatidic acid receptor 1	PF00001	7tm_1	GO:0004930;GO:0007186;GO:0016021
LE04042	8.22169	-5.97008	2.56857	-2.32429	0.0201102	0.0455252	Apoa4-1	apolipoprotein A4	PF01442	Apolipoprotein	GO:0006869;GO:0005576;GO:0042157;GO:0008289
LE18676	8.9006	-5.96651	2.50374	-2.38304	0.0171704	0.0396398	UnkProt_6414	NA	NA	NA	NA
LE18186	90.1554	-5.96516	0.958349	-6.22441	4.83e-10	3.87e-09	Neurl2	neuralized E3 ubiquitin protein ligase 2	PF07525;PF07177	SOCS_box;Neuralized	NA
LE12521	8.24039	-5.96488	2.56746	-2.32326	0.0201653	0.0456387	Slc8a3-1	solute carrier family 8 member A3	PF01699	Na_Ca_ex	GO:0016021;GO:0055085
LE16200	843.025	-5.95584	0.475522	-12.5249	5.46e-36	1.98e-34	Clec4e-1	C-type lectin domain family 4 member E	PF00059	Lectin_C	NA
LE22540	39.5664	-5.95339	1.47106	-4.04701	5.19e-05	0.000214	Pnliprp1	pancreatic lipase related protein 1	PF01477;PF00151	PLAT;Lipase	GO:0005515
LE20782	8.0533	-5.95018	2.58648	-2.30049	0.0214202	0.0480275	Wnk2-1	WNK lysine deficient protein kinase 2	NA	NA	NA
LE05403	27.8178	-5.94975	1.76097	-3.37867	0.000728	0.00238768	Scg3	secretogranin III	PF15467	SGIII	NA
LE16351	21.443	-5.94861	1.85457	-3.20754	0.00133877	0.00411566	Adgrl1-1	adhesion G protein-coupled receptor L1	PF16489;PF02354;PF02793;PF01825;PF00002;PF02191	GAIN;Latrophilin;HRM;GPS;7tm_2;OLF	GO:0004930;GO:0016020;GO:0007186;GO:0016021
LE06816	1450	-5.94827	0.311183	-19.1151	1.89e-81	3.98e-79	Gpm6b-1	glycoprotein M6B	PF01275	Myelin_PLP	GO:0016021
LE11187	8.5558	-5.94759	2.53598	-2.34528	0.0190128	0.0433389	Plppr4	phospholipid phosphatase related 4	PF01569	PAP2	NA
LE05897	8.96205	-5.94598	2.50347	-2.3751	0.0175443	0.0404012	Nlgn2	neuroligin 2	PF00135	COesterase	NA
LE15321	97.8543	-5.9447	0.980912	-6.06038	1.36e-09	1.04e-08	Cdh5	cadherin 5	PF00028;PF01049	Cadherin;Cadherin_C	GO:0016020;GO:0005509;GO:0007156
LE04098	19.6428	-5.94449	2.05159	-2.8975	0.00376144	0.0104688	UnkProt_1478	NA	NA	NA	NA
LE14611	65.0506	-5.94046	1.1149	-5.32824	9.92e-08	6.1e-07	Fgf2	fibroblast growth factor 2	PF00167	FGF	GO:0008083
LE18493	8.89793	-5.93883	2.50463	-2.37114	0.0177332	0.0407797	Irx1-3	iroquois homeobox 1	PF05920	Homeobox_KN	GO:0006355;GO:0003677
LE19733	40.5792	-5.92817	1.42028	-4.17394	2.99e-05	0.000129	Gja3-2	gap junction protein alpha 3	PF00029	Connexin	NA
LE06477	8.06666	-5.92814	2.58631	-2.29212	0.0218987	0.0489804	Olig3-1	oligodendrocyte transcription factor 3	PF00010	HLH	GO:0046983
LE19407	8.211	-5.92079	2.57067	-2.30321	0.0212671	0.0477544	Nell1-3	neural EGFL like 1	PF02210;PF07645;PF00093	Laminin_G_2;EGF_CA;VWC	GO:0005509;GO:0005515
LE00238	673.101	-5.91862	0.413469	-14.3145	1.78e-46	1.04e-44	Anxa6-2	annexin A6	PF00191	Annexin	GO:0005544;GO:0005509
LE28103	8.06933	-5.91612	2.58664	-2.28719	0.022185	0.04953	Htr1d	5-hydroxytryptamine receptor 1D	PF00001	7tm_1	GO:0004930;GO:0007186;GO:0016021
LE01574	63.324	-5.9139	1.12089	-5.27609	1.32e-07	7.99e-07	Kcnq5-1	potassium voltage-gated channel subfamily Q member 5	PF03520;PF00520	KCNQ_channel;Ion_trans	GO:0005216;GO:0016020;GO:0006811;GO:0055085
LE18132	303.297	-5.90543	0.572365	-10.3176	5.87e-25	1.27e-23	Ripor3	RIPOR family member 3	PF15903	PL48	NA
LE23424	40.6353	-5.90499	1.45669	-4.05369	5.04e-05	0.000209	Myo10-5	myosin X	PF00373;PF00788	FERM_M;RA	GO:0007165
LE05134	43.0784	-5.90462	1.34578	-4.38752	1.15e-05	5.32e-05	Dlg4-1	discs large MAGUK scaffold protein 4	PF00625	Guanylate_kin	NA
LE21537	65.2884	-5.9031	1.12895	-5.22885	1.71e-07	1.02e-06	Sema6b	semaphorin 6B	PF01403;PF01744	Sema;GLTT	GO:0005515
LE17809	52.3493	-5.89428	1.24254	-4.74373	2.1e-06	1.08e-05	Spin1-2	spindlin 1	PF02513	Spin-Ssty	GO:0007276
LE19679	124.354	-5.89219	0.839961	-7.01484	2.3e-12	2.25e-11	Atp1b4	ATPase Na+/K+ transporting family member beta 4	PF00287	Na_K-ATPase	GO:0006813;GO:0005890;GO:0006814
LE24693	20.756	-5.89157	1.92454	-3.06129	0.00220384	0.00647262	UnkProt_8517	NA	NA	NA	NA
LE11435	255.343	-5.88634	0.589942	-9.97784	1.91e-23	3.78e-22	Rimbp2	RIMS binding protein 2	PF14604;PF07653	SH3_9;SH3_2	GO:0005515
LE19725	129.942	-5.88494	0.803201	-7.32686	2.36e-13	2.51e-12	Fgf16	fibroblast growth factor 16	PF00167	FGF	GO:0008083
LE13676	52.5097	-5.88252	1.23994	-4.74421	2.09e-06	1.08e-05	Gpr26-2	G protein-coupled receptor 26	PF00001	7tm_1	GO:0004930;GO:0007186;GO:0016021
LE15288	33.7155	-5.87999	1.50216	-3.91436	9.06e-05	0.000357	Hsd17b2-2	hydroxysteroid 17-beta dehydrogenase 2	PF00106	adh_short	NA
LE00455	42.2177	-5.87978	1.3519	-4.34928	1.37e-05	6.24e-05	Spry4	sprouty RTK signaling antagonist 4	PF09004;PF05210	DUF1891;Sprouty	GO:0016706;GO:0016020;GO:0009966;GO:0008168;GO:0007275;GO:0055114
LE26390	20.7079	-5.87717	1.86911	-3.14438	0.0016644	0.00502423	Chit1-3	chitinase 1	PF01607	CBM_14	GO:0006030;GO:0005576;GO:0008061
LE18756	220.535	-5.86931	0.718182	-8.17245	3.02e-16	3.93e-15	Frmpd2	FERM and PDZ domain containing 2	PF09379;PF17820;PF00595;PF00373;PF00102;PF09380;PF16474	FERM_N;PDZ_6;PDZ;FERM_M;Y_phosphatase;FERM_C;KIND	GO:0006470;GO:0004725;GO:0005515
LE16741	122.561	-5.86813	0.865391	-6.7809	1.19e-11	1.1e-10	Hapln1	hyaluronan and proteoglycan link protein 1	PF00193;PF07686	Xlink;V-set	GO:0005540;GO:0007155
LE07581	9366.73	-5.85845	1.2397	-4.72569	2.29e-06	1.18e-05	Ttn-18	titin	PF07679;PF00069;PF00041	I-set;Pkinase;fn3	GO:0006468;GO:0005515;GO:0005524;GO:0004672
LE28593	845.413	-5.85842	1.14328	-5.12421	2.99e-07	1.73e-06	Ehd1	EH domain containing 1	PF16880;PF00350	EHD_N;Dynamin_N	NA
LE25844	6543.05	-5.85605	1.3399	-4.37051	1.24e-05	5.71e-05	Myh1-3	myosin heavy chain 1	PF01576;PF00063;PF02736	Myosin_tail_1;Myosin_head;Myosin_N	GO:0016459;GO:0003774;GO:0005524
LE09944	493.091	-5.85058	0.473413	-12.3583	4.39e-35	1.52e-33	Shisa2-2	shisa family member 2	PF13908	Shisa	NA
LE20819	1291.64	-5.84959	0.452417	-12.9296	3.06e-38	1.26e-36	Chdh	choline dehydrogenase	PF05199;PF00732	GMC_oxred_C;GMC_oxred_N	GO:0050660;GO:0016614;GO:0055114
LE02507	96.6198	-5.84695	0.927314	-6.30526	2.88e-10	2.35e-09	Cela2a-1	chymotrypsin like elastase family member 2A	PF00089	Trypsin	GO:0004252;GO:0006508
LE08832	38.3206	-5.84469	1.43979	-4.0594	4.92e-05	0.000204	Spsb1-1	splA/ryanodine receptor domain and SOCS box containing 1	PF00622	SPRY	GO:0005515
LE07906	59.6862	-5.84416	1.13597	-5.14464	2.68e-07	1.56e-06	UnkProt_2614	NA	NA	NA	NA
LE24552	78.4911	-5.84351	1.00662	-5.8051	6.43e-09	4.52e-08	Hpcal1-1	hippocalcin like 1	PF13499;PF13833	EF-hand_7;EF-hand_8	GO:0005509
LE24080	41.1406	-5.83079	1.35649	-4.29845	1.72e-05	7.73e-05	Fbxo15	F-box protein 15	PF12937	F-box-like	GO:0005515
LE16760	43.6612	-5.8304	1.45503	-4.00707	6.15e-05	0.000251	UnkProt_5700	NA	PF00049	Insulin	GO:0005179;GO:0005576
LE13688	21.9241	-5.82697	1.72416	-3.37959	0.000726	0.00238055	Cpe-1	carboxypeptidase E	PF00246	Peptidase_M14	GO:0006508;GO:0004181;GO:0008270
LE10759	118.824	-5.82663	0.853063	-6.83024	8.48e-12	7.91e-11	Foxd3-2	forkhead box D3	PF00250	Forkhead	GO:0003700;GO:0043565;GO:0006355
LE05748	164.132	-5.82311	0.712735	-8.17009	3.08e-16	4e-15	Rtn1-2	reticulon 1	NA	NA	NA
LE07191	81.1478	-5.82302	0.983804	-5.91888	3.24e-09	2.39e-08	Unc5d	unc-5 netrin receptor D	PF07679;PF17217;PF00791;PF00090;PF00531	I-set;UPA;ZU5;TSP_1;Death	GO:0007165;GO:0005515
LE21462	316.155	-5.81987	0.606197	-9.60062	7.95e-22	1.45e-20	Myh6-3	myosin heavy chain 6	NA	NA	NA
LE21053	184.717	-5.81891	0.694648	-8.37678	5.44e-17	7.43e-16	Il17rd	interleukin 17 receptor D	PF16742;PF08357	IL17R_D_N;SEFIR	NA
LE25605	19.4944	-5.80506	1.90229	-3.05161	0.00227619	0.00666672	Dhrs7c	dehydrogenase/reductase 7C	PF00106	adh_short	NA
LE16890	1168.44	-5.80043	0.399603	-14.5155	9.67e-48	5.94e-46	Pgm5	phosphoglucomutase 5	PF00408;PF02880;PF02878;PF02879	PGM_PMM_IV;PGM_PMM_III;PGM_PMM_I;PGM_PMM_II	GO:0071704;GO:0005975;GO:0016868
LE14004	19.5425	-5.78478	1.93473	-2.98996	0.00279013	0.00800773	Arhgap24-2	Rho GTPase activating protein 24	PF00078;PF09004;PF00169	RVT_1;DUF1891;PH	GO:0016706;GO:0008168;GO:0055114
LE04891	220.233	-5.77884	0.624784	-9.24934	2.26e-20	3.8e-19	Gas1-2	growth arrest specific 1	NA	NA	NA
LE21246	591.881	-5.77733	0.557384	-10.3651	3.57e-25	7.8e-24	Ngfr-1	nerve growth factor receptor	PF00531;PF18422	Death;TNFR_16_TM	GO:0007165;GO:0005515
LE12058	18.9946	-5.77613	1.94563	-2.96877	0.00298991	0.00851334	Sstr1-3	somatostatin receptor 1	PF00001	7tm_1	GO:0004930;GO:0007186;GO:0016021
LE00567	824.136	-5.77091	0.392427	-14.7057	5.93e-49	3.79e-47	Ebf1-1	early B cell factor 1	PF16422;PF01833;PF16423	COE1_DBD;TIG;COE1_HLH	GO:0003677
LE29131	385.899	-5.76665	0.553044	-10.4271	1.86e-25	4.11e-24	Tnxb	tenascin XB	PF00041	fn3	GO:0005515
LE00620	19.5505	-5.76524	1.92516	-2.99468	0.00274728	0.00790211	Pcdh10-18	protocadherin 10	PF00028;PF16492;PF08266	Cadherin;Cadherin_C_2;Cadherin_2	GO:0016020;GO:0005509;GO:0007156
LE04685	274.36	-5.76334	0.639032	-9.01886	1.9e-19	2.98e-18	Tenm3-5	teneurin transmembrane protein 3	NA	NA	NA
LE07585	18.8235	-5.76128	1.95466	-2.94747	0.00320389	0.00905888	Dpp10-4	dipeptidyl peptidase like 10	PF00930	DPPIV_N	GO:0006508
LE15812	18.6257	-5.74646	1.92803	-2.98048	0.00287801	0.00823414	Ppfia2-3	PTPRF interacting protein alpha 2	PF00536	SAM_1	GO:0005515
LE25838	1383.26	-5.74455	2.10262	-2.73209	0.00629344	0.0165805	Myh1-6	myosin heavy chain 1	PF01576;PF00063;PF02736	Myosin_tail_1;Myosin_head;Myosin_N	GO:0016459;GO:0003774;GO:0005524
LE02298	18.4573	-5.73717	1.94041	-2.95668	0.00310969	0.00881433	Fndc10	fibronectin type III domain containing 10	PF17742	DUF5579	NA
LE08711	38.5212	-5.73666	1.37386	-4.17558	2.97e-05	0.000128	Efhd2-1	EF-hand domain family member D2	NA	NA	NA
LE03167	1590.5	-5.73404	0.431504	-13.2885	2.7e-40	1.19e-38	Txlnb	taxilin beta	PF09728	Taxilin	GO:0019905
LE18785	96.57	-5.73342	0.988653	-5.79922	6.66e-09	4.67e-08	Mmrn2	multimerin 2	PF07546;PF00386	EMI;C1q	GO:0005515
LE09245	18.4867	-5.71769	1.96541	-2.90915	0.0036241	0.0101188	Spsb4	splA/ryanodine receptor domain and SOCS box containing 4	PF00622;PF07525	SPRY;SOCS_box	GO:0005515
LE11854	57.4516	-5.71504	1.13781	-5.02287	5.09e-07	2.85e-06	Pla2g1b-1	phospholipase A2 group IB	PF00068	Phospholip_A2_1	GO:0004623;GO:0006644;GO:0050482
LE26974	17.9523	-5.71501	1.9168	-2.98154	0.00286805	0.00820949	Msantd3-tmeff1	MSANTD3-TMEFF1 readthrough	PF07648	Kazal_2	GO:0005515
LE28100	54.279	-5.71192	1.16012	-4.92358	8.5e-07	4.63e-06	Sox4-3	SRY-box 4	PF00505	HMG_box	NA
LE10386	37.9839	-5.70867	1.3769	-4.14602	3.38e-05	0.000145	UnkProt_3495	NA	NA	NA	NA
LE00234	31.3714	-5.70591	1.55119	-3.6784	0.000235	0.000855	UnkProt_87	NA	PF00078	RVT_1	NA
LE28503	337.325	-5.70438	0.554626	-10.2851	8.23e-25	1.77e-23	Slc9a3r2	SLC9A3 regulator 2	PF09007;PF17820;PF00595	EBP50_C;PDZ_6;PDZ	GO:0005515
LE07799	94.7727	-5.70422	0.897682	-6.35439	2.09e-10	1.73e-09	Kif5c-1	kinesin family member 5C	PF00225	Kinesin	GO:0008017;GO:0007018;GO:0003777;GO:0005524
LE18223	390.906	-5.70271	0.616664	-9.24767	2.29e-20	3.86e-19	Raly	RALY heterogeneous nuclear ribonucleoprotein	PF00076	RRM_1	GO:0003676
LE07798	238.004	-5.70266	0.69277	-8.23168	1.85e-16	2.43e-15	Neb-1	nebulin	PF00880	Nebulin	NA
LE15984	205.346	-5.69925	0.62313	-9.14617	5.9e-20	9.61e-19	Timp3	TIMP metallopeptidase inhibitor 3	PF00965	TIMP	GO:0008191
LE08029	17.6075	-5.69817	1.91917	-2.96908	0.0029869	0.00850836	Tnr-1	tenascin R	PF00147	Fibrinogen_C	NA
LE16344	17.9495	-5.6942	1.97562	-2.88223	0.00394868	0.0109582	Foxd4-2	forkhead box D4	PF00250	Forkhead	GO:0003700;GO:0043565;GO:0006355
LE02278	164.521	-5.69253	0.694467	-8.19698	2.47e-16	3.21e-15	C1qtnf12	C1q and TNF related 12	NA	NA	NA
LE05402	461.195	-5.68264	0.441639	-12.8672	6.89e-38	2.78e-36	Rgma-1	repulsive guidance molecule BMP co-receptor a	PF06535;PF06534	RGM_N;RGM_C	NA
LE16011	2313.16	-5.67951	1.31445	-4.32083	1.55e-05	7.03e-05	Mybpc1	myosin binding protein C, slow type	PF07679;PF18362;PF00041	I-set;THB;fn3	GO:0005515
LE27974	18.6819	-5.67614	1.93658	-2.93102	0.00337851	0.00948724	Psat1-1	phosphoserine aminotransferase 1	PF00266	Aminotran_5	NA
LE27095	18.6232	-5.67496	1.94017	-2.92499	0.00344469	0.00966065	Cck-2	cholecystokinin	PF00918	Gastrin	GO:0005179;GO:0005576
LE07995	4892.05	-5.67178	1.441	-3.936	8.29e-05	0.000329	Neb-2	nebulin	PF00880;PF14604	Nebulin;SH3_9	GO:0005515
LE21768	57.8461	-5.67166	1.20934	-4.68988	2.73e-06	1.39e-05	Adamts6-4	ADAM metallopeptidase with thrombospondin type 1 motif 6	PF05986;PF01421;PF00090;PF17771;PF08686	ADAM_spacer1;Reprolysin;TSP_1;ADAM_CR_2;PLAC	GO:0006508;GO:0008233;GO:0004222
LE24688	42.7404	-5.66337	1.31242	-4.31522	1.59e-05	7.2e-05	Col21a1-8	collagen type XXI alpha 1 chain	PF00078;PF01391;PF00092;PF09004	RVT_1;Collagen;VWA;DUF1891	GO:0016706;GO:0008168;GO:0055114
LE08988	883.473	-5.6594	1.54136	-3.6717	0.000241	0.000875	Adipoq	adiponectin, C1Q and collagen domain containing	PF01391;PF00386	Collagen;C1q	NA
LE08414	1150.33	-5.6573	0.356434	-15.8719	9.91e-57	8.1e-55	Xirp2-1	xin actin binding repeat containing 2	PF08043	Xin	GO:0003779;GO:0030036;GO:0030054
LE23027	16.9499	-5.65666	1.89133	-2.99084	0.00278211	0.0079896	Cyp26c1	cytochrome P450 family 26 subfamily C member 1	PF00067	p450	GO:0005506;GO:0016705;GO:0020037;GO:0055114
LE01637	120.197	-5.65565	0.792529	-7.1362	9.59e-13	9.65e-12	Mettl24-2	methyltransferase like 24	PF13383	Methyltransf_22	NA
LE00580	48.9118	-5.65531	1.29473	-4.36794	1.25e-05	5.77e-05	UnkProt_206	NA	NA	NA	NA
LE25646	31.8659	-5.65305	1.54258	-3.66468	0.000248	0.000897	Epn3	epsin 3	PF01417	ENTH	NA
LE26105	28.6157	-5.65255	1.56422	-3.61366	0.000302	0.0010735	Rtkn-2	rhotekin	PF08174	Anillin	NA
LE28722	31.5211	-5.65195	1.54675	-3.65409	0.000258	0.000929	Arhgdib-2	Rho GDP dissociation inhibitor beta	PF02115	Rho_GDI	GO:0005737;GO:0005094
LE15021	52.1568	-5.6476	1.16724	-4.83842	1.31e-06	6.96e-06	Foxf1	forkhead box F1	PF00250	Forkhead	GO:0003700;GO:0043565;GO:0006355
LE08993	47.4177	-5.64405	1.28098	-4.40604	1.05e-05	4.92e-05	Tmem255b	transmembrane protein 255B	PF14967	FAM70	NA
LE08467	522.298	-5.64305	0.546757	-10.321	5.67e-25	1.23e-23	Stac3	SH3 and cysteine rich domain 3	PF00130;PF16664;PF00018;PF07653	C1_1;STAC2_u1;SH3_1;SH3_2	GO:0035556;GO:0005515
LE29347	17.2412	-5.64273	1.98064	-2.84894	0.00438653	0.0120293	Chia-5	chitinase, acidic	PF00078;PF09004;PF00704	RVT_1;DUF1891;Glyco_hydro_18	GO:0016706;GO:0008168;GO:0005975;GO:0055114
LE04371	51.6543	-5.63992	1.17241	-4.81053	1.51e-06	7.95e-06	Syt1-2	synaptotagmin 1	PF00168	C2	NA
LE22118	87.8927	-5.63967	0.933779	-6.03962	1.54e-09	1.17e-08	Fzd9	frizzled class receptor 9	PF01392;PF01534	Fz;Frizzled	GO:0016020;GO:0005515;GO:0007166
LE09836	16.5758	-5.6356	1.92526	-2.92719	0.0034204	0.00959692	Gja3-1	gap junction protein alpha 3	PF00029	Connexin	NA
LE04241	29.7944	-5.63471	1.56997	-3.58907	0.000332	0.0011716	B4gat1	beta-1,4-glucuronyltransferase 1	PF13896	Glyco_transf_49	NA
LE10013	52.6272	-5.63154	1.16184	-4.84711	1.25e-06	6.68e-06	UnkProt_3319	NA	NA	NA	NA
LE22982	67.642	-5.63117	1.03546	-5.43835	5.38e-08	3.41e-07	Hpse2	heparanase 2 (inactive)	PF03662	Glyco_hydro_79n	GO:0016020;GO:0016798
LE13661	233.253	-5.62938	0.615782	-9.14184	6.14e-20	9.99e-19	Tll1-3	tolloid like 1	PF07645;PF14670;PF00431;PF01400	EGF_CA;FXa_inhibition;CUB;Astacin	GO:0006508;GO:0004222;GO:0005509
LE29726	1180.44	-5.62481	0.35091	-16.0292	7.99e-58	6.71e-56	Atp1a2	ATPase Na+/K+ transporting subunit alpha 2	PF13246;PF00702;PF00122;PF00690;PF00689	Cation_ATPase;Hydrolase;E1-E2_ATPase;Cation_ATPase_N;Cation_ATPase_C	NA
LE17751	775.261	-5.62271	0.524522	-10.7197	8.23e-27	1.92e-25	Scrg1	stimulator of chondrogenesis 1	PF15224	SCRG1	NA
LE19730	16.402	-5.62136	1.92857	-2.91478	0.00355939	0.00995487	Gabrb1-2	gamma-aminobutyric acid type A receptor beta1 subunit	PF02932;PF02931	Neur_chan_memb;Neur_chan_LBD	GO:0006811;GO:0005230;GO:0016021
LE00182	407.171	-5.61356	0.561348	-10.0001	1.52e-23	3.04e-22	Arsi	arylsulfatase family member I	PF00884	Sulfatase	GO:0008484
LE07054	1149.35	-5.60946	0.427303	-13.1276	2.29e-39	9.88e-38	Htra1-2	HtrA serine peptidase 1	PF00219;PF07648;PF13365;PF13180	IGFBP;Kazal_2;Trypsin_2;PDZ_2	GO:0005520;GO:0005576;GO:0005515
LE01986	197.328	-5.60668	0.726769	-7.71453	1.21e-14	1.41e-13	Trim54	tripartite motif containing 54	PF13445;PF00643	zf-RING_UBOX;zf-B_box	GO:0008270
LE28701	383.693	-5.60458	0.546435	-10.2566	1.11e-24	2.37e-23	UnkProt_10024	NA	NA	NA	NA
LE12668	495.969	-5.60236	0.474108	-11.8167	3.2e-32	9.7e-31	Tgfb3-1	transforming growth factor beta 3	PF00019;PF00688	TGF_beta;TGFb_propeptide	GO:0008083
LE29176	161.689	-5.59583	0.722855	-7.74129	9.84e-15	1.15e-13	Kcnn3	potassium calcium-activated channel subfamily N member 3	PF07885;PF02888;PF03530	Ion_trans_2;CaMBD;SK_channel	GO:0006813;GO:0005516;GO:0016021;GO:0015269;GO:0016286
LE27459	536.383	-5.59501	0.604325	-9.25827	2.08e-20	3.5e-19	Scx	scleraxis bHLH transcription factor	PF00010	HLH	GO:0046983
LE06598	16.7013	-5.5939	1.97263	-2.83576	0.00457167	0.0124595	Ripply3	ripply transcriptional repressor 3	PF14998	Ripply	NA
LE18857	154.888	-5.5905	0.878477	-6.36386	1.97e-10	1.63e-09	Ppp1r3b-2	protein phosphatase 1 regulatory subunit 3B	PF03370	CBM_21	GO:0005515
LE27971	31.1333	-5.58737	1.51969	-3.67664	0.000236	0.00086	Maneal	mannosidase endo-alpha like	PF16317	Glyco_hydro_99	GO:0016798
LE06038	71.8597	-5.58309	0.999144	-5.58788	2.3e-08	1.52e-07	Col11a2-1	collagen type XI alpha 2 chain	PF01391	Collagen	NA
LE24130	68.6468	-5.57881	1.03182	-5.40678	6.42e-08	4.04e-07	Eya1-3	EYA transcriptional coactivator and phosphatase 1	NA	NA	NA
LE19266	603.848	-5.5716	0.470412	-11.8441	2.31e-32	7.07e-31	Rapsn	receptor associated protein of the synapse	PF10579;PF13181;PF13176;PF13639	Rapsyn_N;TPR_8;TPR_7;zf-RING_2	GO:0033130;GO:0043495;GO:0005515;GO:0007268
LE04131	16.3645	-5.57063	2.00069	-2.78435	0.00536354	0.0143474	Kcnj5-2	potassium voltage-gated channel subfamily J member 5	PF17655;PF01007	IRK_C;IRK	NA
LE09451	2253.19	-5.56518	0.329598	-16.8847	5.83e-64	6.28e-62	Col4a6-3	collagen type IV alpha 6 chain	PF01413;PF01391	C4;Collagen	GO:0005201;GO:0005581
LE20190	666.376	-5.56452	0.392736	-14.1686	1.43e-45	8e-44	Col24a1-3	collagen type XXIV alpha 1 chain	PF01391;PF01410;PF13385	Collagen;COLFI;Laminin_G_3	GO:0005201
LE04692	178.479	-5.56402	0.70808	-7.8579	3.91e-15	4.69e-14	Tenm3-3	teneurin transmembrane protein 3	PF06484;PF07974	Ten_N;EGF_2	GO:0016021;GO:0007165
LE00320	49.345	-5.5626	1.17978	-4.71493	2.42e-06	1.24e-05	UnkProt_120	NA	NA	NA	NA
LE19086	196.727	-5.56145	0.760497	-7.31292	2.61e-13	2.78e-12	UnkProt_6554	NA	PF15485;PF12815	DUF4643;CTD	NA
LE14179	15.7071	-5.56093	1.94263	-2.86257	0.00420215	0.0115705	UnkProt_4808	NA	NA	NA	NA
LE11284	16.0866	-5.55181	1.90217	-2.91868	0.00351522	0.00984487	Luzp2-2	leucine zipper protein 2	NA	NA	NA
LE10672	59.5938	-5.54899	1.23462	-4.49449	6.97e-06	3.34e-05	Tal1	TAL bHLH transcription factor 1, erythroid differentiation factor	PF00010	HLH	GO:0046983
LE25000	57.8618	-5.54536	1.15356	-4.80717	1.53e-06	8.06e-06	Tcap	titin-cap	PF09470	Telethonin	NA
LE26666	50.9004	-5.54407	1.17983	-4.69903	2.61e-06	1.33e-05	Gadl1-1	glutamate decarboxylase like 1	PF00282	Pyridoxal_deC	GO:0016831;GO:0019752;GO:0030170
LE28718	30.0081	-5.5412	1.56269	-3.54594	0.000391	0.00136065	UnkProt_10030	NA	NA	NA	NA
LE03517	276.364	-5.54095	0.594964	-9.31308	1.24e-20	2.12e-19	Pkdcc	protein kinase domain containing, cytoplasmic	PF12260	PIP49_C	NA
LE18968	38.536	-5.53608	1.35293	-4.09191	4.28e-05	0.00018	Kiaa1549l	KIAA1549 like	PF12877	DUF3827	NA
LE06939	672.29	-5.53386	0.404969	-13.6649	1.65e-42	7.93e-41	Adgra2-2	adhesion G protein-coupled receptor A2	PF00002;PF13855;PF02793	7tm_2;LRR_8;HRM	GO:0004930;GO:0016020;GO:0007186;GO:0016021;GO:0005515
LE01982	66.7732	-5.5337	1.02081	-5.42088	5.93e-08	3.74e-07	Mdga1-2	MAM domain containing glycosylphosphatidylinositol anchor 1	PF00629	MAM	GO:0016020
LE12371	32.2693	-5.52233	1.54155	-3.58232	0.000341	0.0011988	Grem1-1	gremlin 1, DAN family BMP antagonist	PF03045	DAN	NA
LE27377	29.3666	-5.5203	1.54157	-3.58095	0.000342	0.00120443	Cdh20-2	cadherin 20	PF00028;PF01049	Cadherin;Cadherin_C	GO:0016020;GO:0005509;GO:0007156
LE19169	108.995	-5.51679	0.889471	-6.20232	5.56e-10	4.42e-09	Chst1	carbohydrate sulfotransferase 1	PF00685	Sulfotransfer_1	GO:0008146
LE08435	15.373	-5.51491	1.93633	-2.84813	0.00439773	0.0120546	Unc80-3	unc-80 homolog, NALCN channel complex subunit	PF17919;PF15778	RT_RNaseH_2;UNC80	NA
LE13258	15.3382	-5.51402	1.97513	-2.79173	0.00524275	0.0140716	UnkProt_4414	NA	NA	NA	NA
LE10764	413.505	-5.51211	0.457633	-12.0448	2.06e-33	6.6e-32	Tecr-1	trans-2,3-enoyl-CoA reductase	PF02544	Steroid_dh	GO:0016627;GO:0006629
LE23804	15.6562	-5.50724	2.00778	-2.74295	0.00608904	0.0160906	Adcyap1	adenylate cyclase activating polypeptide 1	PF00123	Hormone_2	GO:0005179;GO:0005576
LE26556	33.5443	-5.50545	1.43129	-3.8465	0.00012	0.000461	Cpne4	copine 4	PF07002;PF00168	Copine;C2	NA
LE27066	374.395	-5.50515	0.847642	-6.49466	8.32e-11	7.1e-10	Cavin4	caveolae associated protein 4	PF15237	PTRF_SDPR	NA
LE04000	197.671	-5.50175	0.614743	-8.94967	3.57e-19	5.51e-18	Adamts8	ADAM metallopeptidase with thrombospondin type 1 motif 8	PF01562;PF01421;PF00090;PF17771	Pep_M12B_propep;Reprolysin;TSP_1;ADAM_CR_2	GO:0006508;GO:0004222
LE11506	47.7413	-5.49883	1.1862	-4.63568	3.56e-06	1.78e-05	Rtn4r-2	reticulon 4 receptor	PF13855	LRR_8	GO:0005515
LE23436	15.0121	-5.49405	1.95812	-2.80578	0.00501954	0.013548	Myo10-2	myosin X	PF00612;PF00063	IQ;Myosin_head	GO:0016459;GO:0003774;GO:0005524;GO:0005515
LE24484	61.8349	-5.49138	1.36073	-4.03562	5.45e-05	0.000224	Stmn3-1	stathmin 3	PF00836	Stathmin	GO:0031110
LE02419	406.895	-5.48663	0.49213	-11.1487	7.26e-29	1.89e-27	B3gnt7	UDP-GlcNAc:betaGal beta-1,3-N-acetylglucosaminyltransferase 7	PF01762	Galactosyl_T	GO:0016020;GO:0008378;GO:0006486
LE27412	14.9908	-5.48559	1.98304	-2.76625	0.0056705	0.0150944	UnkProt_9548	NA	NA	NA	NA
LE22144	181.21	-5.47926	0.647195	-8.46616	2.54e-17	3.51e-16	Serpind1-3	serpin family D member 1	PF00079	Serpin	NA
LE06751	467.337	-5.47397	0.43591	-12.5576	3.61e-36	1.32e-34	Jam2	junctional adhesion molecule 2	PF13927;PF00047	Ig_3;ig	NA
LE05422	63.8438	-5.46263	1.0372	-5.2667	1.39e-07	8.38e-07	Klhl25	kelch like family member 25	PF07707;PF01344;PF00651	BACK;Kelch_1;BTB	GO:0005515
LE11368	80.1121	-5.46126	0.930554	-5.86883	4.39e-09	3.15e-08	Aplnr-2	apelin receptor	PF00001	7tm_1	GO:0004930;GO:0007186;GO:0016021
LE22495	699.764	-5.4604	0.404084	-13.5131	1.31e-41	6.08e-40	Nrap	nebulin related anchoring protein	PF00880;PF00412	Nebulin;LIM	NA
LE30039	28.538	-5.45658	1.57506	-3.46437	0.000531	0.00179397	Hgf-1	hepatocyte growth factor	PF00089	Trypsin	GO:0004252;GO:0006508
LE27474	59.423	-5.44901	1.06233	-5.1293	2.91e-07	1.69e-06	Pkd1l1	polycystin 1 like 1, transient receptor potential channel interacting	PF01825;PF08016;PF01477;PF02010;PF00801	GPS;PKD_channel;PLAT;REJ;PKD	GO:0005515
LE17548	40.8504	-5.44038	1.33088	-4.0878	4.35e-05	0.000183	Grin3a-1	glutamate ionotropic receptor NMDA type subunit 3A	PF00060;PF10613	Lig_chan;Lig_chan-Glu_bd	GO:0016020;GO:0004970
LE18476	28.1932	-5.43283	1.58013	-3.43821	0.000586	0.00195781	Nkain3-1	sodium/potassium transporting ATPase interacting 3	PF05640	NKAIN	NA
LE25955	15.3435	-5.42677	2.04144	-2.6583	0.00785351	0.0200948	Sult2b1-4	sulfotransferase family 2B member 1	PF00685	Sulfotransfer_1	GO:0008146
LE21515	83.7889	-5.42163	0.930226	-5.82829	5.6e-09	3.97e-08	Tmem79-1	transmembrane protein 79	PF01124	MAPEG	NA
LE26987	29.2091	-5.42034	1.57745	-3.43613	0.00059	0.00197142	Scgn	secretagogin, EF-hand calcium binding protein	PF13202;PF13499	EF-hand_5;EF-hand_7	GO:0005509
LE21625	356.371	-5.41391	0.508377	-10.6494	1.75e-26	4.06e-25	Plppr3	phospholipid phosphatase related 3	PF01569	PAP2	NA
LE03654	14.6165	-5.41347	2.05569	-2.63341	0.00845325	0.0214021	Myct1	MYC target 1	PF15179	Myc_target_1	NA
LE26566	216.638	-5.41311	0.583545	-9.27625	1.76e-20	2.99e-19	Itgb8	integrin subunit beta 8	PF17205;PF00362	PSI_integrin;Integrin_beta	NA
LE20583	60.8982	-5.41179	1.05714	-5.11929	3.07e-07	1.77e-06	Plxnd1-1	plexin D1	PF01403;PF01437;PF01833;PF08337	Sema;PSI;TIG;Plexin_cytopl	GO:0005515
LE02465	2239.95	-5.41113	0.319984	-16.9106	3.76e-64	4.12e-62	Angptl7-2	angiopoietin like 7	PF00147	Fibrinogen_C	NA
LE21059	77.6776	-5.40818	1.0016	-5.39955	6.68e-08	4.19e-07	Cacna2d2	calcium voltage-gated channel auxiliary subunit alpha2delta 2	PF08473;PF02743;PF00092;PF08399	VGCC_alpha2;dCache_1;VWA;VWA_N	NA
LE19561	14.6271	-5.40523	2.07298	-2.60747	0.00912128	0.0228864	Clic2	chloride intracellular channel 2	PF13409;PF13410	GST_N_2;GST_C_2	GO:0005515
LE04564	1089.98	-5.40221	0.328752	-16.4325	1.12e-60	1.03e-58	Mybpc2	myosin binding protein C, fast type	PF07679;PF18362;PF00041	I-set;THB;fn3	GO:0005515
LE16242	3387.99	-5.40027	0.365909	-14.7585	2.71e-49	1.77e-47	Clec17a-2	C-type lectin domain containing 17A	PF00059	Lectin_C	NA
LE22821	26.7579	-5.39756	1.58454	-3.40638	0.000658	0.00217434	Kndc1-1	kinase non-catalytic C-lobe domain containing 1	PF00618;PF00617	RasGEF_N;RasGEF	GO:0007264;GO:0005085
LE15727	14.4401	-5.39697	2.05923	-2.62087	0.00877057	0.0221289	Grm8	glutamate metabotropic receptor 8	PF07562;PF00003;PF01094	NCD3G;7tm_3;ANF_receptor	GO:0004930;GO:0007186;GO:0016021
LE26954	13.9537	-5.39338	2.00291	-2.69278	0.0070859	0.0183956	Vwc2	von Willebrand factor C domain containing 2	PF00093	VWC	GO:0005515
LE07389	352.078	-5.38962	0.50945	-10.5793	3.72e-26	8.5e-25	Gal3st4	galactose-3-O-sulfotransferase 4	PF06990	Gal-3-0_sulfotr	GO:0001733;GO:0005794;GO:0016021;GO:0009247
LE20293	137.047	-5.38675	0.718661	-7.49554	6.6e-14	7.3e-13	Angptl2-3	angiopoietin like 2	PF00147	Fibrinogen_C	NA
LE28807	31.4702	-5.3805	1.43044	-3.76142	0.000169	0.000632	Arhgdig	Rho GDP dissociation inhibitor gamma	PF02115	Rho_GDI	GO:0005737;GO:0005094
LE12754	6179.05	-5.38013	0.378129	-14.2283	6.12e-46	3.48e-44	Cfl2-3	cofilin 2	PF00241	Cofilin_ADF	GO:0003779;GO:0005622
LE02090	110.63	-5.37802	0.78866	-6.81918	9.16e-12	8.51e-11	B3gat2	beta-1,3-glucuronyltransferase 2	PF03360	Glyco_transf_43	GO:0016020;GO:0015018
LE12662	110.236	-5.37436	0.856202	-6.27698	3.45e-10	2.79e-09	Clec18b	C-type lectin domain family 18 member B	PF00059;PF00188	Lectin_C;CAP	NA
LE25673	648.612	-5.37382	0.390647	-13.7562	4.68e-43	2.3e-41	UnkProt_8854	NA	NA	NA	NA
LE05138	60.0804	-5.37205	1.03964	-5.16725	2.38e-07	1.39e-06	Dlg4-2	discs large MAGUK scaffold protein 4	PF10600;PF00595;PF10608	PDZ_assoc;PDZ;MAGUK_N_PEST	GO:0005515
LE10214	13.9323	-5.36683	2.02995	-2.64383	0.00819738	0.0208465	Kl	klotho	PF00232	Glyco_hydro_1	GO:0005975;GO:0004553
LE23037	13.9751	-5.36588	1.97919	-2.71115	0.00670498	0.0175486	Fgf8-2	fibroblast growth factor 8	PF00167	FGF	GO:0008083
LE28324	14.0872	-5.36268	2.06658	-2.59495	0.0094604	0.0235962	Gpr183-1	G protein-coupled receptor 183	PF00001	7tm_1	GO:0004930;GO:0007186;GO:0016021
LE06288	14.0846	-5.36164	2.06225	-2.5999	0.00932521	0.0233165	Cnksr2-1	connector enhancer of kinase suppressor of Ras 2	PF06663;PF00169;PF00536;PF10534;PF00595	DUF1170;PH;SAM_1;CRIC_ras_sig;PDZ	GO:0009966;GO:0005737;GO:0016020;GO:0005515
LE21504	15.0949	-5.36112	1.97557	-2.71371	0.00665343	0.0174311	Ctsv-2	cathepsin V	PF00112	Peptidase_C1	GO:0006508;GO:0008234
LE15934	58.7814	-5.36001	1.06498	-5.03297	4.83e-07	2.72e-06	Otogl	otogelin like	PF05270;PF00094;PF08742;PF01826	AbfB;VWD;C8;TIL	GO:0046556;GO:0046373
LE08655	488.671	-5.35606	0.413669	-12.9477	2.42e-38	1e-36	Gpc5-3	glypican 5	PF01153	Glypican	GO:0009966;GO:0046658;GO:0062023
LE13088	59.2198	-5.35344	1.0432	-5.13177	2.87e-07	1.67e-06	Alpk3-2	alpha kinase 3	PF07679	I-set	NA
LE16659	830.894	-5.35081	0.375172	-14.2623	3.76e-46	2.15e-44	Tmod1	tropomodulin 1	PF03250	Tropomodulin	GO:0005523;GO:0051694
LE25144	1551.38	-5.34955	0.365432	-14.639	1.58e-48	1e-46	Fzd2	frizzled class receptor 2	PF01392;PF01534	Fz;Frizzled	GO:0016020;GO:0005515;GO:0007166
LE26896	308.114	-5.34668	0.496215	-10.7749	4.52e-27	1.08e-25	Foxc1	forkhead box C1	PF00250	Forkhead	GO:0003700;GO:0043565;GO:0006355
LE07167	88.3539	-5.34639	0.870129	-6.14436	8.03e-10	6.29e-09	Gfra2-2	GDNF family receptor alpha 2	PF02351	GDNF	NA
LE03363	58.8803	-5.34614	1.04603	-5.11087	3.21e-07	1.85e-06	Efr3b	EFR3 homolog B	NA	NA	NA
LE00263	14.1086	-5.34109	2.09822	-2.54554	0.0109109	0.0267513	Pcdhgc5-7	protocadherin gamma subfamily C, 5	PF00028;PF16492;PF08266	Cadherin;Cadherin_C_2;Cadherin_2	GO:0016020;GO:0005509;GO:0007156
LE29460	1806.19	-5.33419	1.50349	-3.54787	0.000388	0.00135176	Svep1-1	sushi, von Willebrand factor type A, EGF and pentraxin domain containing 1	PF00084	Sushi	NA
LE13968	117.258	-5.32771	0.768735	-6.93048	4.19e-12	4.01e-11	Fgfrl1-1	fibroblast growth factor receptor like 1	PF07679;PF13927	I-set;Ig_3	NA
LE08845	580.412	-5.32767	0.505373	-10.542	5.53e-26	1.26e-24	Cldn11	claudin 11	PF00822	PMP22_Claudin	GO:0016021
LE04688	1559.13	-5.32655	0.348448	-15.2865	9.41e-53	6.65e-51	Tenm3-1	teneurin transmembrane protein 3	PF15636	Tox-GHH	NA
LE07684	21.5232	-5.32545	1.8333	-2.90484	0.00367443	0.0102438	Lrp2-3	LDL receptor related protein 2	PF12662;PF00058;PF07645;PF00057;PF14670	cEGF;Ldl_recept_b;EGF_CA;Ldl_recept_a;FXa_inhibition	GO:0005509;GO:0005515
LE01261	73.0959	-5.32437	0.947999	-5.61643	1.95e-08	1.31e-07	Daam2-2	dishevelled associated activator of morphogenesis 2	PF02181	FH2	NA
LE15774	116.226	-5.31665	0.77175	-6.88908	5.62e-12	5.34e-11	Slc38a4-2	solute carrier family 38 member 4	PF01490	Aa_trans	NA
LE18298	648.413	-5.31591	0.525698	-10.1121	4.88e-24	1.01e-22	Pxdn-1	peroxidasin	PF07679;PF00093;PF03098	I-set;VWC;An_peroxidase	GO:0005515
LE11631	168	-5.30744	0.645686	-8.21985	2.04e-16	2.68e-15	Stx2	syntaxin 2	PF00804;PF05739	Syntaxin;SNARE	GO:0016020
LE11148	25.1996	-5.30605	1.61139	-3.29284	0.000992	0.00314592	Rgs4-1	regulator of G protein signaling 4	PF00615	RGS	NA
LE08576	271.213	-5.30355	0.524251	-10.1164	4.67e-24	9.64e-23	Fmnl3	formin like 3	PF02181;PF06371;PF06367	FH2;Drf_GBD;Drf_FH3	GO:0003779;GO:0017048;GO:0030036;GO:0016043
LE05523	1505.91	-5.30211	0.28567	-18.5602	6.74e-77	1.21e-74	Mex3b-2	mex-3 RNA binding family member B	PF00013;PF13920	KH_1;zf-C3HC4_3	GO:0003723
LE08273	13.5473	-5.29222	2.06081	-2.56803	0.0102278	0.0252727	Prkag1-2	protein kinase AMP-activated non-catalytic subunit gamma 1	PF00571	CBS	NA
LE07730	651.678	-5.29016	0.370452	-14.2803	2.91e-46	1.68e-44	Etv5	ETS variant 5	PF00178;PF04621	Ets;ETS_PEA3_N	GO:0003700;GO:0006355;GO:0005634;GO:0043565
LE24172	397.706	-5.28978	0.5423	-9.75435	1.77e-22	3.35e-21	Tox-2	thymocyte selection associated high mobility group box	PF00505	HMG_box	NA
LE29682	104.255	-5.28815	0.798877	-6.61948	3.6e-11	3.17e-10	Amigo1	adhesion molecule with Ig like domain 1	PF13855	LRR_8	GO:0005515
LE05254	380.235	-5.28777	0.521891	-10.1319	3.99e-24	8.3e-23	Cilp-1	cartilage intermediate layer protein	PF13927;PF13330;PF00090;PF13620	Ig_3;Mucin2_WxxW;TSP_1;CarboxypepD_reg	NA
LE07212	1214.53	-5.28739	0.352317	-15.0075	6.56e-51	4.48e-49	Antxr1-1	ANTXR cell adhesion molecule 1	PF05587;PF00092;PF05586	Anth_Ig;VWA;Ant_C	GO:0016021;GO:0038023
LE00658	51.3605	-5.28236	1.16581	-4.53107	5.87e-06	2.85e-05	Flt4	fms related tyrosine kinase 4	PF07679;PF17988;PF07714;PF00047	I-set;VEGFR-2_TMD;Pkinase_Tyr;ig	GO:0006468;GO:0004672
LE29268	42.4462	-5.28217	1.21498	-4.34755	1.38e-05	6.29e-05	Dcn-1	decorin	PF13855;PF01462	LRR_8;LRRNT	GO:0005515
LE07783	24.673	-5.28151	1.62135	-3.25749	0.00112404	0.00352079	Slc15a2-2	solute carrier family 15 member 2	PF00854	PTR2	GO:0022857;GO:0016020;GO:0055085
LE27411	640.076	-5.27789	0.431754	-12.2243	2.31e-34	7.77e-33	Obscn-3	obscurin, cytoskeletal calmodulin and titin-interacting RhoGEF	PF07679;PF00069;PF00612;PF00621;PF00041;PF00169	I-set;Pkinase;IQ;RhoGEF;fn3;PH	GO:0005089;GO:0006468;GO:0035023;GO:0005515;GO:0004672;GO:0005524
LE24537	13.0583	-5.2774	2.06244	-2.55882	0.0105028	0.0258802	Sox17	SRY-box 17	PF00505;PF12067	HMG_box;Sox17_18_mid	NA
LE16809	2555.63	-5.27621	0.413134	-12.7712	2.37e-37	9.33e-36	Vcan-1	versican	PF00084;PF00008;PF00059	Sushi;EGF;Lectin_C	NA
LE00454	83.9998	-5.26754	0.890003	-5.91857	3.25e-09	2.39e-08	Pcdh10-14	protocadherin 10	PF00028;PF16492;PF08266	Cadherin;Cadherin_C_2;Cadherin_2	GO:0016020;GO:0005509;GO:0007156
LE03343	24.3202	-5.2669	1.6282	-3.23479	0.00121732	0.0037755	Ccdc85a	coiled-coil domain containing 85A	PF10226	CCDC85	NA
LE07709	40.2466	-5.2669	1.2353	-4.26365	2.01e-05	8.92e-05	Cdk15	cyclin dependent kinase 15	PF00069	Pkinase	GO:0006468;GO:0005524;GO:0004672
LE09741	1083.01	-5.26433	0.314346	-16.7469	5.96e-63	6.13e-61	Tmem182-1	transmembrane protein 182	PF13903	Claudin_2	GO:0016021
LE20744	957.472	-5.26404	0.338834	-15.5358	1.99e-54	1.48e-52	Slc6a8	solute carrier family 6 member 8	PF00209	SNF	GO:0016021
LE25205	205.263	-5.25646	0.57928	-9.07412	1.15e-19	1.83e-18	Gjc1-3	gap junction protein gamma 1	PF00029	Connexin	NA
LE17198	13.0368	-5.25494	2.1047	-2.49676	0.0125332	0.0301433	UnkProt_5895	NA	NA	NA	NA
LE10786	27.7308	-5.25288	1.60912	-3.26443	0.00109683	0.00344441	Brinp3-1	BMP/retinoic acid inducible neural specific 3	NA	NA	NA
LE21906	190.743	-5.25221	0.660183	-7.95568	1.78e-15	2.19e-14	Kank1-3	KN motif and ankyrin repeat domains 1	PF12796;PF12075	Ank_2;KN_motif	NA
LE03813	70.2548	-5.24742	0.952403	-5.50967	3.6e-08	2.33e-07	Nlgn4x-2	neuroligin 4 X-linked	PF00135	COesterase	NA
LE17049	109.002	-5.24654	0.843968	-6.21652	5.08e-10	4.05e-09	Prr16-1	proline rich 16	PF15252	DUF4589	NA
LE19880	41.7396	-5.24552	1.31054	-4.00256	6.27e-05	0.000255	Nexmif-1	neurite extension and migration factor	PF15735	DUF4683	NA
LE01316	50.0883	-5.24272	1.22524	-4.27895	1.88e-05	8.37e-05	UnkProt_485	NA	NA	NA	NA
LE06006	13.7024	-5.24219	2.02851	-2.58425	0.00975899	0.0242583	UnkProt_2036	NA	NA	NA	NA
LE29628	12.5638	-5.23222	2.04528	-2.5582	0.0105216	0.0259113	C4bpa-2	complement component 4 binding protein alpha	PF00084	Sushi	NA
LE12044	111.121	-5.23146	0.762441	-6.86146	6.82e-12	6.41e-11	Plekhd1	pleckstrin homology and coiled-coil domain containing D1	PF00169	PH	NA
LE14639	24.3469	-5.23107	1.6409	-3.18792	0.00143302	0.0043858	Fgf10-1	fibroblast growth factor 10	PF00167	FGF	GO:0008083
LE16243	84.8872	-5.22127	0.879125	-5.93917	2.86e-09	2.12e-08	Olfm2	olfactomedin 2	PF12308;PF02191	Noelin-1;OLF	NA
LE30252	129.358	-5.22011	0.714407	-7.30691	2.73e-13	2.89e-12	Pde3a	phosphodiesterase 3A	PF00233	PDEase_I	GO:0004114;GO:0007165
LE05660	54.9486	-5.21495	1.05794	-4.92936	8.25e-07	4.51e-06	UnkProt_1937	NA	NA	NA	NA
LE20872	12.6974	-5.21385	2.13771	-2.43899	0.0147285	0.0347117	Fam19a4	family with sequence similarity 19 member A4, C-C motif chemokine like	PF12020	TAFA	NA
LE02772	26.9771	-5.21257	1.48079	-3.52012	0.000431	0.001485	Pak5-2	p21 (RAC1) activated kinase 5	PF00069	Pkinase	GO:0006468;GO:0005524;GO:0004672
LE15785	26.9745	-5.21094	1.48052	-3.51966	0.000432	0.00148704	Igf1-1	insulin like growth factor 1	PF00049	Insulin	GO:0005179;GO:0005576
LE24358	142.635	-5.21073	0.82865	-6.28821	3.21e-10	2.6e-09	Ctgf-3	connective tissue growth factor	PF00219;PF00007;PF00090;PF00093	IGFBP;Cys_knot;TSP_1;VWC	GO:0005520;GO:0005576;GO:0005515
LE12553	1616.91	-5.20735	0.30422	-17.117	1.11e-65	1.26e-63	Crip2	cysteine rich protein 2	PF00412	LIM	NA
LE02461	436.995	-5.20639	0.424373	-12.2684	1.34e-34	4.56e-33	Alpl	alkaline phosphatase, liver/bone/kidney	PF00245	Alk_phosphatase	GO:0016791
LE26677	52.9813	-5.20409	1.09066	-4.77149	1.83e-06	9.54e-06	Gjd4	gap junction protein delta 4	PF00029	Connexin	NA
LE21660	84.6637	-5.20022	1.10156	-4.72079	2.35e-06	1.2e-05	Cdc42se2-2	CDC42 small effector 2	NA	NA	NA
LE20299	56.5313	-5.1927	1.13316	-4.58247	4.6e-06	2.26e-05	Pappa-2	pappalysin 1	PF13385	Laminin_G_3	NA
LE02166	136.833	-5.19166	0.761043	-6.82177	8.99e-12	8.37e-11	Chrng	cholinergic receptor nicotinic gamma subunit	PF02932;PF02931	Neur_chan_memb;Neur_chan_LBD	GO:0006811;GO:0005230;GO:0016021
LE27372	12.1843	-5.18163	2.0988	-2.46885	0.0135546	0.0322986	Myrip-2	myosin VIIA and Rab interacting protein	PF04698	Rab_eff_C	NA
LE07651	23.6282	-5.1783	1.66164	-3.11638	0.00183085	0.005477	Col1a2-2	collagen type I alpha 2 chain	PF01391;PF01410;PF00093	Collagen;COLFI;VWC	GO:0005201;GO:0005515
LE03797	124.336	-5.17286	0.721194	-7.17264	7.36e-13	7.49e-12	Robo2-5	roundabout guidance receptor 2	PF07679;PF00041	I-set;fn3	GO:0005515
LE03111	1830.96	-5.168	0.30683	-16.8432	1.18e-63	1.24e-61	Kif26b-1	kinesin family member 26B	PF00225	Kinesin	GO:0008017;GO:0007018;GO:0003777;GO:0005524
LE08699	274.527	-5.16264	0.554359	-9.3128	1.25e-20	2.12e-19	Epha4-1	EPH receptor A4	PF00536;PF07714;PF14575;PF01404;PF00041	SAM_1;Pkinase_Tyr;EphA2_TM;Ephrin_lbd;fn3	GO:0006468;GO:0005515;GO:0004672
LE29755	802.125	-5.15911	1.50847	-3.42009	0.000626	0.00207932	Tnni1-3	troponin I1, slow skeletal type	PF00992	Troponin	GO:0005861
LE17716	75.3586	-5.15431	0.903429	-5.70527	1.16e-08	7.97e-08	Adamts3-1	ADAM metallopeptidase with thrombospondin type 1 motif 3	PF01562	Pep_M12B_propep	NA
LE07678	2767.44	-5.15256	0.339266	-15.1874	4.29e-52	3e-50	Klhl41	kelch like family member 41	PF07707;PF13418;PF01344;PF00651	BACK;Kelch_4;Kelch_1;BTB	GO:0005515
LE22554	164.673	-5.15238	0.628521	-8.19762	2.45e-16	3.2e-15	Bicc1	BicC family RNA binding protein 1	PF00536;PF00013	SAM_1;KH_1	GO:0003723;GO:0005515
LE06442	37.1086	-5.15176	1.26149	-4.08387	4.43e-05	0.000186	Cadm2-2	cell adhesion molecule 2	PF08205	C2-set_2	NA
LE15876	65.1468	-5.14307	0.989397	-5.19819	2.01e-07	1.19e-06	Epyc	epiphycan	PF13855	LRR_8	GO:0005515
LE19312	248.514	-5.14276	0.641617	-8.0153	1.1e-15	1.37e-14	Abcc8-1	ATP binding cassette subfamily C member 8	PF00664;PF00005	ABC_membrane;ABC_tran	GO:0005524;GO:0042626;GO:0016021;GO:0016887;GO:0055085
LE20797	11.989	-5.13885	2.15335	-2.38644	0.0170122	0.0393342	Slc38a3	solute carrier family 38 member 3	PF01490	Aa_trans	NA
LE20987	36.9109	-5.13559	1.2595	-4.07747	4.55e-05	0.000191	UnkProt_7147	NA	NA	NA	NA
LE20746	1476.03	-5.13539	1.35158	-3.79954	0.000145	0.000551	Tnnc1	troponin C1, slow skeletal and cardiac type	PF13499;PF13833	EF-hand_7;EF-hand_8	GO:0005509
LE07243	61.9206	-5.1337	1.04809	-4.89814	9.67e-07	5.23e-06	Fgf8-1	fibroblast growth factor 8	PF00167	FGF	GO:0008083
LE27282	152.393	-5.13271	0.648953	-7.90922	2.59e-15	3.14e-14	Mkx	mohawk homeobox	PF05920	Homeobox_KN	GO:0006355;GO:0003677
LE24223	353.242	-5.13255	0.455548	-11.2667	1.92e-29	5.11e-28	Znf521	zinc finger protein 521	PF13912;PF00096	zf-C2H2_6;zf-C2H2	GO:0003676
LE10905	1313.25	-5.13125	0.436025	-11.7683	5.69e-32	1.7e-30	Nexn	nexilin F-actin binding protein	PF07679	I-set	NA
LE00967	53.0165	-5.13085	1.19096	-4.30817	1.65e-05	7.42e-05	UnkProt_354	NA	NA	NA	NA
LE26381	25.4135	-5.12777	1.5028	-3.41214	0.000645	0.00213202	Cmtm7-2	CKLF like MARVEL transmembrane domain containing 7	NA	NA	NA
LE12227	239.81	-5.12483	0.540719	-9.47781	2.6e-21	4.61e-20	Ism1-1	isthmin 1	PF00090;PF03782	TSP_1;AMOP	NA
LE09630	4058.57	-5.12328	0.257641	-19.8854	5.45e-88	1.35e-85	Col4a1-1	collagen type IV alpha 1 chain	PF01413;PF01391	C4;Collagen	GO:0005201;GO:0005581
LE15983	31.8376	-5.12065	1.4337	-3.57163	0.000355	0.00124503	Avpr1a	arginine vasopressin receptor 1A	PF00001	7tm_1	GO:0004930;GO:0007186;GO:0016021
LE11848	11.8153	-5.11849	2.16383	-2.36547	0.0180071	0.0413162	Ccdc60-1	coiled-coil domain containing 60	PF15769	DUF4698	NA
LE24349	46.3982	-5.1153	1.1413	-4.482	7.39e-06	3.53e-05	Penk	proenkephalin	PF01160	Opiods_neuropep	GO:0007218
LE19302	11.8233	-5.11309	2.17913	-2.34639	0.0189565	0.0432505	Slc25a22-1	solute carrier family 25 member 22	PF00153	Mito_carr	NA
LE09371	25.7182	-5.10547	1.49511	-3.41478	0.000638	0.00211334	Slc9a9-1	solute carrier family 9 member A9	PF00999	Na_H_Exchanger	GO:0006812;GO:0016021;GO:0015299;GO:0055085
LE26555	292.166	-5.10466	0.499394	-10.2217	1.59e-24	3.37e-23	Dip2c	disco interacting protein 2 homolog C	PF06464;PF00501	DMAP_binding;AMP-binding	GO:0003824
LE14424	12.8525	-5.10455	2.12712	-2.39975	0.0164063	0.0381016	Zdhhc2-1	zinc finger DHHC-type containing 2	PF01529	DHHC	NA
LE18275	3023.48	-5.10323	0.253821	-20.1056	6.59e-90	1.77e-87	Eef1a2	eukaryotic translation elongation factor 1 alpha 2	PF00009;PF03143;PF03144	GTP_EFTU;GTP_EFTU_D3;GTP_EFTU_D2	GO:0003924;GO:0005525
LE16825	59.4434	-5.10281	1.12685	-4.52839	5.94e-06	2.88e-05	Adamts19-2	ADAM metallopeptidase with thrombospondin type 1 motif 19	PF00078;PF01562;PF13688	RVT_1;Pep_M12B_propep;Reprolysin_5	NA
LE22038	37.5497	-5.10117	1.25216	-4.07389	4.62e-05	0.000193	Aprt-1	adenine phosphoribosyltransferase	PF00156	Pribosyltran	GO:0009116
LE12071	22.0723	-5.09921	1.6848	-3.02659	0.00247327	0.00718966	Ccdc177-2	coiled-coil domain containing 177	PF15558	DUF4659	NA
LE14318	38.3274	-5.09863	1.26523	-4.02981	5.58e-05	0.000229	Lrat	lecithin retinol acyltransferase	PF04970	LRAT	NA
LE24050	645.884	-5.09183	0.360165	-14.1375	2.23e-45	1.23e-43	Piezo2-4	piezo type mechanosensitive ion channel component 2	PF12166;PF15917	Piezo_RRas_bdg;PIEZO	NA
LE01957	49.6162	-5.09118	1.09104	-4.66636	3.07e-06	1.55e-05	Mettl24-1	methyltransferase like 24	NA	NA	NA
LE18777	441.455	-5.08993	1.7045	-2.98618	0.00282488	0.00809603	Myoz1	myozenin 1	PF05556	Calsarcin	NA
LE01435	49.1335	-5.08922	1.2664	-4.01864	5.85e-05	0.00024	Calhm5	calcium homeostasis modulator family member 5	PF14798	Ca_hom_mod	NA
LE29462	819.848	-5.08818	0.346425	-14.6877	7.73e-49	4.91e-47	Cacna1s	calcium voltage-gated channel subunit alpha1 S	PF16905;PF00520;PF08763	GPHH;Ion_trans;Ca_chan_IQ	GO:0005216;GO:0016020;GO:0006811;GO:0055085
LE03233	555.12	-5.08811	0.425501	-11.9579	5.9e-33	1.85e-31	Thbd	thrombomodulin	PF12662	cEGF	NA
LE00780	276.52	-5.08359	0.498622	-10.1953	2.08e-24	4.4e-23	Dlc1-1	DLC1 Rho GTPase activating protein	PF01852;PF00620;PF07647	START;RhoGAP;SAM_2	GO:0007165;GO:0005515;GO:0008289
LE16125	46.7858	-5.0771	1.12886	-4.49753	6.87e-06	3.3e-05	Rgs3-1	regulator of G protein signaling 3	PF00615	RGS	NA
LE05632	11.4625	-5.07613	2.17536	-2.33347	0.0196236	0.0445781	Foxg1-2	forkhead box G1	PF00250	Forkhead	GO:0003700;GO:0043565;GO:0006355
LE25314	1314.09	-5.07212	0.29208	-17.3655	1.5e-67	1.86e-65	Vat1	vesicle amine transport 1	PF13602;PF08240	ADH_zinc_N_2;ADH_N	GO:0055114
LE03983	299.976	-5.07058	0.481841	-10.5234	6.74e-26	1.52e-24	Jam3	junctional adhesion molecule 3	PF13927;PF07686	Ig_3;V-set	NA
LE29039	24.5235	-5.06854	1.51316	-3.34963	0.000809	0.00261883	Impg2-1	interphotoreceptor matrix proteoglycan 2	PF01390	SEA	NA
LE08658	204.141	-5.06479	0.56477	-8.96788	3.02e-19	4.7e-18	Mgam	maltase-glucoamylase	PF16863;PF00088;PF13802;PF01055	NtCtMGAM_N;Trefoil;Gal_mutarotas_2;Glyco_hydro_31	GO:0005975;GO:0004553
LE12825	45.9225	-5.06097	1.13355	-4.46472	8.02e-06	3.8e-05	Acss1-2	acyl-CoA synthetase short chain family member 1	PF13193;PF00501	AMP-binding_C;AMP-binding	GO:0003824
LE07661	109.829	-5.05661	0.763866	-6.61976	3.6e-11	3.16e-10	Dpp4	dipeptidyl peptidase 4	PF00930;PF00123;PF00326	DPPIV_N;Hormone_2;Peptidase_S9	GO:0005179;GO:0006508;GO:0005576;GO:0008236
LE16306	438.954	-5.05597	0.413729	-12.2205	2.42e-34	8.13e-33	Kank2-3	KN motif and ankyrin repeat domains 2	PF12075	KN_motif	NA
LE28954	22.2675	-5.05285	1.68763	-2.99405	0.00275298	0.00791553	Aanat-2	aralkylamine N-acetyltransferase	PF00583	Acetyltransf_1	NA
LE00310	38.1857	-5.04735	1.27939	-3.94512	7.98e-05	0.000318	Pcdh10-12	protocadherin 10	PF00028;PF16492;PF08266	Cadherin;Cadherin_C_2;Cadherin_2	GO:0016020;GO:0005509;GO:0007156
LE06980	26.0886	-5.04619	1.52326	-3.31276	0.000924	0.00295168	Lrrtm4	leucine rich repeat transmembrane neuronal 4	PF12799	LRR_4	NA
LE16116	12.2431	-5.04296	2.02634	-2.48871	0.0128208	0.03075	UnkProt_5462	NA	NA	NA	NA
LE28396	132.441	-5.03473	0.728072	-6.91516	4.67e-12	4.46e-11	Tmem151a	transmembrane protein 151A	PF14857	TMEM151	NA
LE29083	35.6333	-5.0339	1.2677	-3.9709	7.16e-05	0.000288	Mfsd11-2	major facilitator superfamily domain containing 11	PF05978	UNC-93	NA
LE00368	53.7714	-5.0315	1.0487	-4.79785	1.6e-06	8.42e-06	Dpysl3-1	dihydropyrimidinase like 3	NA	NA	NA
LE00380	61.0505	-5.02928	1.18153	-4.25657	2.08e-05	9.19e-05	Pcdh10-21	protocadherin 10	PF00028;PF16492;PF08266	Cadherin;Cadherin_C_2;Cadherin_2	GO:0016020;GO:0005509;GO:0007156
LE21954	103.848	-5.02613	0.821564	-6.11776	9.49e-10	7.41e-09	Lpl-1	lipoprotein lipase	PF01477;PF00151	PLAT;Lipase	GO:0005515
LE20057	131.297	-5.02571	0.690982	-7.27329	3.51e-13	3.67e-12	Sesn3-2	sestrin 3	PF04636	PA26	GO:0005634;GO:1901031
LE14235	178.436	-5.02081	0.624937	-8.0341	9.43e-16	1.18e-14	Unc5c-1	unc-5 netrin receptor C	PF07679;PF17217;PF00791;PF00090;PF00531	I-set;UPA;ZU5;TSP_1;Death	GO:0007165;GO:0005515
LE18285	10.9548	-5.01654	2.16696	-2.31501	0.0206122	0.0465013	Samd10-1	sterile alpha motif domain containing 10	PF07647	SAM_2	GO:0005515
LE24259	71.0472	-5.01548	0.919566	-5.45418	4.92e-08	3.13e-07	Asic1-1	acid sensing ion channel subunit 1	PF00858	ASC	GO:0016020;GO:0005272;GO:0006814
LE04507	81.6926	-5.01547	1.07397	-4.67004	3.01e-06	1.52e-05	Chadl-1	chondroadherin like	PF13855	LRR_8	GO:0005515
LE26408	43.6746	-5.00932	1.14537	-4.37355	1.22e-05	5.64e-05	Ispd	isoprenoid synthase domain containing	PF18706;PF01128	ISPD_C;IspD	GO:0070567
LE03481	1498.19	-5.00885	0.314938	-15.9043	5.92e-57	4.86e-55	Ism1-2	isthmin 1	PF00090;PF03782	TSP_1;AMOP	NA
LE20649	10.6206	-5.00508	2.16236	-2.31464	0.0206327	0.0465355	Oxtr	oxytocin receptor	PF00001	7tm_1	GO:0004930;GO:0007186;GO:0016021
LE24103	236.358	-5.00392	0.526536	-9.50348	2.03e-21	3.61e-20	Pxdn-2	peroxidasin	PF07679;PF00093;PF03098	I-set;VWC;An_peroxidase	GO:0005515
LE14307	193.426	-5.0039	0.576059	-8.68643	3.74e-18	5.49e-17	Fat4-5	FAT atypical cadherin 4	PF00028	Cadherin	GO:0016020;GO:0005509;GO:0007156
LE03078	2521.15	-5.00105	0.250278	-19.982	7.9e-89	1.98e-86	Thbs2-4	thrombospondin 2	PF05735;PF02412;PF12947;PF00090;PF00093	TSP_C;TSP_3;EGF_3;TSP_1;VWC	GO:0007155;GO:0005576;GO:0005509;GO:0005515
LE17511	93.3789	-4.99611	0.797695	-6.26319	3.77e-10	3.04e-09	Dmrt2-2	doublesex and mab-3 related transcription factor 2	PF00751	DM	GO:0043565;GO:0006355
LE30324	67.6661	-4.99593	0.942429	-5.30112	1.15e-07	7.01e-07	Efhc1	EF-hand domain containing 1	PF06565	DUF1126	NA
LE06977	373.343	-4.99183	0.506178	-9.8618	6.09e-23	1.18e-21	Ank1-1	ankyrin 1	PF13637;PF17809;PF12796;PF00791;PF00531;PF00023	Ank_4;UPA_2;Ank_2;ZU5;Death;Ank	GO:0007165;GO:0005515
LE22180	194.437	-4.99108	0.579487	-8.61293	7.12e-18	1.02e-16	Tmem132e	transmembrane protein 132E	PF15705;PF16070;PF15706	TMEM132D_N;TMEM132;TMEM132D_C	NA
LE20221	285.654	-4.99081	0.541403	-9.21829	3.02e-20	5.01e-19	Angptl2-1	angiopoietin like 2	PF00147	Fibrinogen_C	NA
LE15776	424.593	-4.98978	0.418349	-11.9273	8.53e-33	2.64e-31	Pdzrn4	PDZ domain containing ring finger 4	PF00595	PDZ	GO:0005515
LE27216	895.28	-4.98667	0.341806	-14.5892	3.29e-48	2.06e-46	Cap2	cyclase associated actin cytoskeleton regulatory protein 2	PF01213;PF08603	CAP_N;CAP_C	GO:0003779;GO:0007010
LE13494	46.7807	-4.98517	1.17291	-4.25025	2.14e-05	9.44e-05	Ttc29	tetratricopeptide repeat domain 29	PF13181;PF13424	TPR_8;TPR_12	GO:0005515
LE16193	11.6042	-4.98365	2.11351	-2.358	0.0183739	0.0420364	Supt16h-3	SPT16 homolog, facilitates chromatin remodeling subunit	NA	NA	NA
LE29884	11.1178	-4.98131	2.18135	-2.28359	0.0223954	0.0498963	Amdhd1	amidohydrolase domain containing 1	PF01979	Amidohydro_1	GO:0016787
LE01814	333.531	-4.9766	0.458916	-10.8442	2.12e-27	5.1e-26	Eya4-2	EYA transcriptional coactivator and phosphatase 4	NA	NA	NA
LE16339	205.409	-4.9759	0.55677	-8.93709	4e-19	6.14e-18	Kank2-2	KN motif and ankyrin repeat domains 2	PF12796	Ank_2	NA
LE12745	126.379	-4.974	0.6896	-7.21288	5.48e-13	5.64e-12	UnkProt_4217	NA	NA	NA	NA
LE10049	1504.62	-4.97187	0.319812	-15.5463	1.69e-54	1.27e-52	Kctd12	potassium channel tetramerization domain containing 12	PF02214	BTB_2	GO:0051260
LE22728	23.2779	-4.96827	1.53046	-3.24627	0.00116929	0.00364322	Golga7b	golgin A7 family member B	PF10256	Erf4	NA
LE05205	1512.32	-4.96788	0.277389	-17.9094	9.96e-72	1.44e-69	Adamts7-1	ADAM metallopeptidase with thrombospondin type 1 motif 7	PF01562;PF05986;PF01421;PF00090;PF17771	Pep_M12B_propep;ADAM_spacer1;Reprolysin;TSP_1;ADAM_CR_2	GO:0006508;GO:0004222
LE02215	87.2423	-4.96484	0.846271	-5.86672	4.45e-09	3.19e-08	Fyn-2	FYN proto-oncogene, Src family tyrosine kinase	PF07714	Pkinase_Tyr	GO:0006468;GO:0004672
LE19885	34.0615	-4.95943	1.2825	-3.867	0.00011	0.000427	Arhgap6-1	Rho GTPase activating protein 6	PF00620	RhoGAP	GO:0007165
LE21579	74.3176	-4.95554	0.884169	-5.60474	2.09e-08	1.39e-07	Sema6a-3	semaphorin 6A	NA	NA	NA
LE24411	54.0226	-4.94852	1.0648	-4.64739	3.36e-06	1.69e-05	Pxdn-6	peroxidasin	PF01463;PF07679;PF13927;PF13855	LRRCT;I-set;Ig_3;LRR_8	GO:0005515
LE12530	16.6948	-4.9469	1.81023	-2.73274	0.00628098	0.0165525	Slc8a3-2	solute carrier family 8 member A3	PF03160;PF01699;PF16494	Calx-beta;Na_Ca_ex;Na_Ca_ex_C	GO:0007154;GO:0016021;GO:0055085
LE01507	19.6213	-4.94418	1.74112	-2.83965	0.00451634	0.0123354	Slc35f3-1	solute carrier family 35 member F3	PF00892	EamA	GO:0016021;GO:0016020
LE11358	56.5215	-4.94315	1.01461	-4.87197	1.1e-06	5.93e-06	Galnt9	polypeptide N-acetylgalactosaminyltransferase 9	PF00652	Ricin_B_lectin	NA
LE12749	44.4041	-4.94287	1.14001	-4.33581	1.45e-05	6.6e-05	Asb2	ankyrin repeat and SOCS box containing 2	PF12796;PF07525;PF13606	Ank_2;SOCS_box;Ank_3	GO:0005515
LE16458	42.39	-4.93697	1.27481	-3.87271	0.000108	0.000418	Lyl1	LYL1, basic helix-loop-helix family member	PF00010	HLH	GO:0046983
LE26139	202.098	-4.935	0.557235	-8.85623	8.28e-19	1.26e-17	Stk36-2	serine/threonine kinase 36	PF00069	Pkinase	GO:0006468;GO:0005524;GO:0004672
LE03288	395.674	-4.93168	0.426156	-11.5725	5.68e-31	1.64e-29	Rhoq	ras homolog family member Q	PF00071	Ras	GO:0003924;GO:0005525
LE15341	5104.19	-4.92744	0.341348	-14.4353	3.1e-47	1.85e-45	Cdh11	cadherin 11	PF00028;PF01049	Cadherin;Cadherin_C	GO:0016020;GO:0005509;GO:0007156
LE21193	16.6814	-4.9255	1.81997	-2.70636	0.00680252	0.0177759	Sycn	syncollin	PF15138	Syncollin	GO:0030667;GO:0006887
LE19177	197.631	-4.92121	0.56612	-8.69288	3.53e-18	5.2e-17	Lmo1-2	LIM domain only 1	PF00412	LIM	NA
LE28895	16.8471	-4.91597	1.82933	-2.6873	0.00720316	0.0186603	UnkProt_10072	NA	NA	NA	NA
LE08535	363.918	-4.91211	0.487144	-10.0835	6.54e-24	1.34e-22	Arhgef25	Rho guanine nucleotide exchange factor 25	PF16609;PF00621	SH3-RhoG_link;RhoGEF	GO:0005089;GO:0035023
LE15059	101.136	-4.90926	0.928428	-5.28771	1.24e-07	7.52e-07	Crispld2	cysteine rich secretory protein LCCL domain containing 2	PF03815;PF00188	LCCL;CAP	NA
LE09814	63.149	-4.90787	0.943685	-5.20075	1.98e-07	1.18e-06	Zc3h12c	zinc finger CCCH-type containing 12C	PF18561;PF11977;PF18039	Regnase_1_C;RNase_Zc3h12a;UBA_6	NA
LE25041	53.9102	-4.90779	1.01443	-4.83797	1.31e-06	6.97e-06	Hoxb5	homeobox B5	PF00046	Homeodomain	GO:0003677
LE15900	2133.24	-4.90082	0.270196	-18.138	1.6e-73	2.48e-71	Tspan9	tetraspanin 9	PF00335	Tetraspanin	GO:0016021
LE05759	1704.68	-4.89871	0.269084	-18.2051	4.7e-74	7.55e-72	Ltbp2-1	latent transforming growth factor beta binding protein 2	PF12661;PF00683;PF00008;PF12662;PF07645	hEGF;TB;EGF;cEGF;EGF_CA	GO:0005509
LE19395	83.868	-4.89765	0.922563	-5.30874	1.1e-07	6.75e-07	Igsf22	immunoglobulin superfamily member 22	PF07679;PF18362;PF02734;PF02733;PF00041	I-set;THB;Dak2;Dak1;fn3	GO:0004371;GO:0006071;GO:0005515
LE14389	92.7264	-4.8972	0.912833	-5.36483	8.1e-08	5.03e-07	Kdr	kinase insert domain receptor	PF07679;PF17988;PF07714	I-set;VEGFR-2_TMD;Pkinase_Tyr	GO:0006468;GO:0004672
LE04013	54.3807	-4.89448	1.01095	-4.84145	1.29e-06	6.86e-06	Ets1	ETS proto-oncogene 1, transcription factor	PF02198;PF00178	SAM_PNT;Ets	GO:0003700;GO:0043565;GO:0005634;GO:0006355
LE00642	245.609	-4.89339	0.521719	-9.37937	6.64e-21	1.15e-19	Myoz2	myozenin 2	PF05556	Calsarcin	NA
LE08252	569.208	-4.88915	0.371168	-13.1724	1.27e-39	5.52e-38	Nrp2	neuropilin 2	PF00754;PF00629;PF00431;PF11980	F5_F8_type_C;MAM;CUB;DUF3481	GO:0016020
LE22978	269.612	-4.88842	0.532739	-9.176	4.47e-20	7.36e-19	Gfra1-3	GDNF family receptor alpha 1	PF02351	GDNF	NA
LE10547	52.2983	-4.88729	1.09396	-4.46752	7.91e-06	3.76e-05	Foxd4-1	forkhead box D4	PF00250	Forkhead	GO:0003700;GO:0043565;GO:0006355
LE05545	227.173	-4.88563	0.528904	-9.23727	2.53e-20	4.23e-19	Anpep-3	alanyl aminopeptidase, membrane	PF17900;PF11838;PF01433	Peptidase_M1_N;ERAP1_C;Peptidase_M1	GO:0008270;GO:0008237
LE07544	75.9666	-4.88373	0.87034	-5.61128	2.01e-08	1.34e-07	Ccdc141	coiled-coil domain containing 141	PF00435	Spectrin	GO:0005515
LE19701	238.21	-4.88231	0.540438	-9.03399	1.66e-19	2.6e-18	Kctd8-1	potassium channel tetramerization domain containing 8	PF02214	BTB_2	GO:0051260
LE12451	17.4697	-4.87788	1.80296	-2.70548	0.00682061	0.017813	Bdkrb2	bradykinin receptor B2	PF00001	7tm_1	GO:0004930;GO:0007186;GO:0016021
LE14891	21.88	-4.87717	1.55352	-3.13943	0.00169275	0.00510055	Znf536-4	zinc finger protein 536	PF13909;PF00096	zf-H2C2_5;zf-C2H2	GO:0003676
LE15353	21.9189	-4.87549	1.61018	-3.02791	0.00246248	0.00716055	Zdhhc1	zinc finger DHHC-type containing 1	PF01529	DHHC	NA
LE20245	41.6833	-4.87234	1.16479	-4.183	2.88e-05	0.000125	Pip5kl1	phosphatidylinositol-4-phosphate 5-kinase like 1	PF01504	PIP5K	GO:0046488;GO:0016307
LE27126	74.5474	-4.868	0.866118	-5.62049	1.9e-08	1.28e-07	Etv1-1	ETS variant 1	PF04621	ETS_PEA3_N	GO:0003700;GO:0006355;GO:0005634
LE23975	156.116	-4.85926	0.691525	-7.02687	2.11e-12	2.07e-11	Crispld1	cysteine rich secretory protein LCCL domain containing 1	PF03815;PF00188	LCCL;CAP	NA
LE29586	336.854	-4.85622	0.630934	-7.69688	1.39e-14	1.61e-13	Apobec2	apolipoprotein B mRNA editing enzyme catalytic subunit 2	PF18772	APOBEC2	NA
LE26829	38.6737	-4.84693	1.19397	-4.05952	4.92e-05	0.000204	Fen1-1	flap structure-specific endonuclease 1	PF00867;PF00752	XPG_I;XPG_N	GO:0004518;GO:0006281
LE23603	21.0327	-4.84391	1.57157	-3.08221	0.0020547	0.00607418	Prex2-2	phosphatidylinositol-3,4,5-trisphosphate dependent Rac exchange factor 2	NA	NA	NA
LE04255	136.71	-4.84102	0.676123	-7.15997	8.07e-13	8.17e-12	Wdr24-1	WD repeat domain 24	PF00400	WD40	GO:0005515
LE18540	58.629	-4.83958	1.02702	-4.71226	2.45e-06	1.25e-05	Pax2-1	paired box 2	PF00292;PF12403	PAX;Pax2_C	GO:0006355;GO:0003677
LE01140	25.8344	-4.83782	1.54825	-3.1247	0.00177985	0.0053375	Mlip	muscular LMNA interacting protein	PF15274	MLIP	NA
LE09900	21.3535	-4.83742	1.56279	-3.09538	0.00196561	0.00583862	Thsd1	thrombospondin type 1 domain containing 1	PF00090	TSP_1	NA
LE16876	23.2554	-4.83686	1.58683	-3.04813	0.00230269	0.00673874	Cmya5-2	cardiomyopathy associated 5	PF00622;PF00041	SPRY;fn3	GO:0005515
LE22576	25.6553	-4.83616	1.54965	-3.12081	0.00180354	0.00540059	Plpp4-2	phospholipid phosphatase 4	PF01569	PAP2	NA
LE19073	44.5726	-4.83259	1.11532	-4.3329	1.47e-05	6.68e-05	Tub-1	tubby bipartite transcription factor	PF16322;PF01167	Tub_N;Tub	NA
LE25313	623.505	-4.8306	0.410253	-11.7747	5.27e-32	1.58e-30	Igfbp4-2	insulin like growth factor binding protein 4	PF00086;PF13472	Thyroglobulin_1;Lipase_GDSL_2	NA
LE23398	25.2918	-4.83031	1.5374	-3.14187	0.00167871	0.0050624	Itga11-2	integrin subunit alpha 11	PF01839;PF00092	FG-GAP;VWA	NA
LE03949	176.217	-4.82643	0.60299	-8.00417	1.2e-15	1.49e-14	Oaf	out at first homolog	PF14941	OAF	NA
LE12556	41.0069	-4.82402	1.18684	-4.0646	4.81e-05	0.0002	Mdga2-2	MAM domain containing glycosylphosphatidylinositol anchor 2	PF13927;PF07679;PF00629	Ig_3;I-set;MAM	GO:0016020
LE27531	30.7419	-4.82368	1.31498	-3.66825	0.000244	0.000886	Kiaa0319	KIAA0319	PF02010	REJ	NA
LE30081	21.5367	-4.82	1.62318	-2.96948	0.002983	0.00849998	Hgf-2	hepatocyte growth factor	PF00024;PF00051	PAN_1;Kringle	NA
LE08125	45.6058	-4.81881	1.09991	-4.3811	1.18e-05	5.46e-05	Tgfbr2-2	transforming growth factor beta receptor 2	PF08917	ecTbetaR2	GO:0046872;GO:0006468;GO:0016020;GO:0005026;GO:0005524
LE26389	1425.66	-4.81863	0.327515	-14.7127	5.34e-49	3.43e-47	Nrp1	neuropilin 1	PF00754;PF00629;PF00431;PF11980	F5_F8_type_C;MAM;CUB;DUF3481	GO:0016020
LE26503	281.053	-4.81375	0.638741	-7.53631	4.83e-14	5.39e-13	Twist2-1	twist family bHLH transcription factor 2	NA	NA	NA
LE20203	31.4888	-4.81198	1.4288	-3.36783	0.000758	0.00247204	Ntng2	netrin G2	PF00055;PF00053	Laminin_N;Laminin_EGF	NA
LE23920	21.5287	-4.8029	1.6227	-2.95981	0.00307825	0.00873875	Kcnq3-1	potassium voltage-gated channel subfamily Q member 3	PF03520;PF00520	KCNQ_channel;Ion_trans	GO:0005216;GO:0016020;GO:0006811;GO:0055085
LE01101	122.866	-4.80244	0.686318	-6.99739	2.61e-12	2.53e-11	Slc39a9-2	solute carrier family 39 member 9	PF02535	Zip	GO:0046873;GO:0016020;GO:0030001;GO:0055085
LE15848	1762.8	-4.80042	0.29086	-16.5042	3.42e-61	3.23e-59	Wnt5a-2	Wnt family member 5A	PF00110	wnt	GO:0005102;GO:0016055;GO:0007275;GO:0005576
LE21010	30.5654	-4.79894	1.31933	-3.63741	0.000275	0.000987	Gpr173-2	G protein-coupled receptor 173	PF00001	7tm_1	GO:0004930;GO:0007186;GO:0016021
LE13756	767.44	-4.79757	0.34338	-13.9716	2.32e-44	1.25e-42	Limch1	LIM and calponin homology domains 1	PF00412;PF00307;PF15949	LIM;CH;DUF4757	GO:0005515
LE09832	90.304	-4.7966	0.796455	-6.02243	1.72e-09	1.3e-08	Gpr143	G protein-coupled receptor 143	PF02101	Ocular_alb	GO:0004930;GO:0016020;GO:0072544;GO:0072545;GO:0035240;GO:0007186
LE09667	406.56	-4.79502	0.420694	-11.3979	4.28e-30	1.18e-28	Spry2-1	sprouty RTK signaling antagonist 2	PF05210	Sprouty	GO:0009966;GO:0016020;GO:0007275
LE13544	66.7202	-4.7949	0.936028	-5.1226	3.01e-07	1.74e-06	Adad1-1	adenosine deaminase domain containing 1	PF02137;PF00035	A_deamin;dsrm	GO:0004000;GO:0003723;GO:0006396
LE25686	30.5548	-4.79422	1.31757	-3.6387	0.000274	0.000982	Rnf157	ring finger protein 157	PF00078	RVT_1	NA
LE20111	158.175	-4.78965	0.608506	-7.87116	3.51e-15	4.23e-14	Zc4h2	zinc finger C4H2-type containing	PF10146	zf-C4H2	NA
LE05504	45.3652	-4.78736	1.0984	-4.35849	1.31e-05	6e-05	Il16-2	interleukin 16	PF00595	PDZ	GO:0005515
LE11784	14.765	-4.78377	1.88047	-2.54392	0.0109617	0.0268612	UnkProt_3898	NA	PF00431	CUB	NA
LE05601	829.209	-4.78159	0.330136	-14.4837	1.54e-47	9.31e-46	Plekhg2	pleckstrin homology and RhoGEF domain containing G2	PF00621;PF00169	RhoGEF;PH	GO:0005089;GO:0035023
LE19806	120.219	-4.77954	0.719483	-6.64302	3.07e-11	2.72e-10	Cd99l2-2	CD99 molecule like 2	PF12301	CD99L2	NA
LE25214	40.304	-4.77716	1.14316	-4.17889	2.93e-05	0.000127	Cacnb1	calcium voltage-gated channel auxiliary subunit beta 1	PF12052;PF00625	VGCC_beta4Aa_N;Guanylate_kin	GO:0005245;GO:0005891;GO:0070588
LE01520	199.456	-4.77706	0.568215	-8.40713	4.2e-17	5.76e-16	Hey2-1	hes related family bHLH transcription factor with YRPW motif 2	PF00010;PF07527	HLH;Hairy_orange	GO:0006355;GO:0046983;GO:0003677
LE00618	70.677	-4.77422	0.885202	-5.39337	6.91e-08	4.33e-07	Pcdh18-1	protocadherin 18	NA	NA	NA
LE08927	14.757	-4.7725	1.89208	-2.52235	0.0116574	0.0283535	Clstn2-2	calsyntenin 2	PF00028	Cadherin	GO:0016020;GO:0005509;GO:0007156
LE19574	362.899	-4.77184	0.465094	-10.26	1.07e-24	2.29e-23	Dcx	doublecortin	PF03607	DCX	GO:0035556
LE09047	55.8198	-4.77133	1.03912	-4.59172	4.4e-06	2.18e-05	Igsf10-1	immunoglobulin superfamily member 10	PF07679;PF13927;PF13855	I-set;Ig_3;LRR_8	GO:0005515
LE28734	6692.51	-4.76827	0.252398	-18.8919	1.33e-79	2.68e-77	Fscn1-1	fascin actin-bundling protein 1	PF06268	Fascin	GO:0030674;GO:0051015
LE15274	152.899	-4.76794	0.672919	-7.08547	1.39e-12	1.38e-11	Plekhg4-2	pleckstrin homology and RhoGEF domain containing G4	PF00621	RhoGEF	GO:0005089;GO:0035023
LE06824	139.214	-4.76745	0.682627	-6.98398	2.87e-12	2.77e-11	Dusp27	dual specificity phosphatase 27, atypical	PF00782	DSPc	GO:0016311;GO:0008138
LE13582	793.081	-4.76404	0.464576	-10.2546	1.13e-24	2.41e-23	Frem2-2	FRAS1 related extracellular matrix protein 2	PF16184;PF03160	Cadherin_3;Calx-beta	GO:0007154;GO:0016021
LE10724	492.78	-4.76122	0.392763	-12.1224	8.04e-34	2.63e-32	Tek-1	TEK receptor tyrosine kinase	PF07714;PF00041	Pkinase_Tyr;fn3	GO:0006468;GO:0005515;GO:0004672
LE05246	70.9374	-4.75944	0.999497	-4.76184	1.92e-06	9.98e-06	Fgf7	fibroblast growth factor 7	PF00167	FGF	GO:0008083
LE05424	653.989	-4.75828	0.402515	-11.8214	3.03e-32	9.2e-31	Hapln3	hyaluronan and proteoglycan link protein 3	PF00193;PF07686	Xlink;V-set	GO:0005540;GO:0007155
LE00145	153.191	-4.75154	0.63081	-7.53245	4.98e-14	5.54e-13	Pcdh10-6	protocadherin 10	PF00028;PF08266	Cadherin;Cadherin_2	GO:0016020;GO:0005509;GO:0007156
LE19227	2847.73	-4.75107	0.301834	-15.7407	7.96e-56	6.28e-54	Fibin	fin bud initiation factor homolog	PF15819	Fibin	NA
LE04538	29.0019	-4.75052	1.33489	-3.55874	0.000373	0.00130127	Kcnc1-2	potassium voltage-gated channel subfamily C member 1	PF02214;PF00520	BTB_2;Ion_trans	GO:0005216;GO:0016020;GO:0051260;GO:0006811;GO:0055085
LE25480	63.5109	-4.7503	0.97484	-4.8729	1.1e-06	5.91e-06	UnkProt_8790	NA	PF00666	Cathelicidins	NA
LE05476	29.3387	-4.74778	1.33101	-3.56705	0.000361	0.00126479	Strc-2	stereocilin	NA	NA	NA
LE00127	356.228	-4.74727	0.4345	-10.9258	8.68e-28	2.14e-26	Pdgfrb	platelet derived growth factor receptor beta	PF07679;PF07714	I-set;Pkinase_Tyr	GO:0006468;GO:0004672
LE15892	407.289	-4.74692	0.427405	-11.1064	1.17e-28	3.01e-27	Cd9-2	CD9 molecule	PF00335	Tetraspanin	GO:0016021
LE17797	307.004	-4.74386	0.485281	-9.77551	1.43e-22	2.72e-21	Enc1-1	ectodermal-neural cortex 1	PF07707;PF01344;PF00651	BACK;Kelch_1;BTB	GO:0005515
LE24109	244.023	-4.73416	0.595833	-7.94545	1.93e-15	2.37e-14	Khdrbs3-1	KH RNA binding domain containing, signal transduction associated 3	PF00013	KH_1	GO:0003723
LE14931	15.711	-4.72893	1.85601	-2.5479	0.0108374	0.0265958	Vstm2b	V-set and transmembrane domain containing 2B	PF07686	V-set	NA
LE14741	199.305	-4.72864	0.559923	-8.44516	3.04e-17	4.2e-16	Robo2-1	roundabout guidance receptor 2	NA	NA	NA
LE18137	36.3029	-4.72464	1.20414	-3.92367	8.72e-05	0.000345	Elmo2-1	engulfment and cell motility 2	NA	NA	NA
LE09967	37.9572	-4.72432	1.1905	-3.96836	7.24e-05	0.000291	Tmem182-2	transmembrane protein 182	PF13903	Claudin_2	GO:0016021
LE00731	16.4674	-4.72336	1.83239	-2.5777	0.00994599	0.0246495	Pcdhgc5-5	protocadherin gamma subfamily C, 5	PF00028;PF16492;PF08266	Cadherin;Cadherin_C_2;Cadherin_2	GO:0016020;GO:0005509;GO:0007156
LE00248	197.475	-4.71588	0.547877	-8.60756	7.46e-18	1.07e-16	UnkProt_93	NA	NA	NA	NA
LE08135	15.3876	-4.71519	1.87784	-2.51096	0.0120403	0.0291261	Angptl7-1	angiopoietin like 7	PF00078;PF00147	RVT_1;Fibrinogen_C	NA
LE09265	299.661	-4.7127	0.484328	-9.73038	2.24e-22	4.21e-21	Chst2	carbohydrate sulfotransferase 2	PF00685	Sulfotransfer_1	GO:0008146
LE11788	15.7056	-4.70901	1.84736	-2.54906	0.0108015	0.0265185	Rasal1	RAS protein activator like 1	PF00616;PF00169;PF00168;PF00779	RasGAP;PH;C2;BTK	GO:0035556;GO:0043087
LE05068	29.1194	-4.70832	1.33299	-3.53215	0.000412	0.00142472	Alpk3-1	alpha kinase 3	PF07679;PF02816	I-set;Alpha_kinase	GO:0004674;GO:0006468;GO:0005524
LE25947	392.85	-4.70759	0.434915	-10.8242	2.64e-27	6.34e-26	Sdk2-2	sidekick cell adhesion molecule 2	PF07679;PF13927;PF00041	I-set;Ig_3;fn3	GO:0005515
LE01305	57.0868	-4.70089	0.979869	-4.79747	1.61e-06	8.43e-06	Eya4-3	EYA transcriptional coactivator and phosphatase 4	PF00078;PF17921;PF17919;PF00665	RVT_1;Integrase_H2C2;RT_RNaseH_2;rve	GO:0015074
LE21038	170.635	-4.70072	0.584923	-8.03647	9.25e-16	1.16e-14	Lmod3-1	leiomodin 3	NA	NA	NA
LE08962	66.168	-4.69593	0.893764	-5.25411	1.49e-07	8.95e-07	Slitrk3	SLIT and NTRK like family member 3	PF13855	LRR_8	GO:0005515
LE07233	143.192	-4.69419	0.648723	-7.23604	4.62e-13	4.78e-12	Rassf2-2	Ras association domain family member 2	PF00788;PF16517	RA;Nore1-SARAH	GO:0007165
LE28199	160.862	-4.69307	0.632606	-7.41863	1.18e-13	1.28e-12	Dcbld1	discoidin, CUB and LCCL domain containing 1	PF00754;PF03815;PF00431	F5_F8_type_C;LCCL;CUB	NA
LE18748	424.762	-4.69219	0.409657	-11.4539	2.25e-30	6.3e-29	Zcchc24	zinc finger CCHC-type containing 24	PF17180;PF13696	zf-3CxxC_2;zf-CCHC_2	NA
LE02293	7217.45	-4.68836	0.268863	-17.4377	4.27e-68	5.39e-66	Mfap2	microfibril associated protein 2	PF05507	MAGP	GO:0001527
LE28662	14.7356	-4.68429	1.89971	-2.46579	0.0136713	0.0325469	Myo15a-2	myosin XVA	PF00373;PF00784;PF07653	FERM_M;MyTH4;SH3_2	GO:0005856;GO:0005515
LE04699	18.7608	-4.67278	1.61842	-2.88725	0.00388621	0.0107947	Tenm3-2	teneurin transmembrane protein 3	PF06484	Ten_N	GO:0016021;GO:0007165
LE13442	20.9701	-4.6692	1.63891	-2.84897	0.00438607	0.0120293	Col25a1-1	collagen type XXV alpha 1 chain	NA	NA	NA
LE00865	268.537	-4.66771	0.577644	-8.08061	6.44e-16	8.18e-15	Kbtbd11	kelch repeat and BTB domain containing 11	PF01344;PF00651	Kelch_1;BTB	GO:0005515
LE28084	360.027	-4.6674	0.426737	-10.9374	7.64e-28	1.89e-26	Col8a2	collagen type VIII alpha 2 chain	PF01391;PF00386	Collagen;C1q	NA
LE28873	497.66	-4.66494	0.376818	-12.3798	3.36e-35	1.18e-33	Pkd1-2	polycystin 1, transient receptor potential channel interacting	PF08016;PF01477;PF02010;PF00801;PF00059	PKD_channel;PLAT;REJ;PKD;Lectin_C	GO:0005515
LE18430	64.9305	-4.6637	0.897852	-5.19428	2.06e-07	1.21e-06	Gem-2	GTP binding protein overexpressed in skeletal muscle	PF00071	Ras	GO:0003924;GO:0005525
LE22879	438.356	-4.66359	0.519091	-8.98415	2.61e-19	4.06e-18	UnkProt_7732	NA	PF00080	Sod_Cu	GO:0046872;GO:0006801
LE29161	74.8693	-4.65784	0.875313	-5.32134	1.03e-07	6.33e-07	Alas1-2	5'-aminolevulinate synthase 1	PF09029;PF00155	Preseq_ALAS;Aminotran_1_2	GO:0005759;GO:0003870;GO:0009058;GO:0006778;GO:0030170
LE20215	75.2302	-4.65582	0.848598	-5.48649	4.1e-08	2.64e-07	Ptges	prostaglandin E synthase	PF01124	MAPEG	NA
LE16299	366.098	-4.655	0.426732	-10.9085	1.05e-27	2.57e-26	Kank2-1	KN motif and ankyrin repeat domains 2	NA	NA	NA
LE25495	46.7282	-4.65474	1.06778	-4.35928	1.3e-05	5.98e-05	UnkProt_8799	NA	NA	NA	NA
LE10391	13.5301	-4.65377	1.93474	-2.40538	0.0161559	0.0376346	UnkProt_3498	NA	NA	NA	NA
LE10333	374.656	-4.64784	0.586569	-7.92378	2.3e-15	2.8e-14	Fhl2-3	four and a half LIM domains 2	PF00412	LIM	NA
LE29262	27.5745	-4.64608	1.35391	-3.4316	0.0006	0.00199886	Nfasc	neurofascin	PF13927;PF07679;PF13882;PF00041	Ig_3;I-set;Bravo_FIGEY;fn3	GO:0005515
LE30202	19.2461	-4.64458	1.67166	-2.77842	0.00546232	0.0145904	UnkProt_10466	NA	NA	NA	NA
LE23221	27.998	-4.64252	1.45963	-3.18062	0.00146959	0.00448048	UnkProt_7861	NA	NA	NA	NA
LE17559	771.417	-4.64193	0.325392	-14.2656	3.58e-46	2.06e-44	Sema6a-2	semaphorin 6A	PF01403;PF01437	Sema;PSI	GO:0005515
LE14042	248.906	-4.64045	0.51164	-9.06976	1.19e-19	1.9e-18	Arhgap24-1	Rho GTPase activating protein 24	PF00620	RhoGAP	GO:0007165
LE23867	54.1415	-4.63941	0.984311	-4.71336	2.44e-06	1.25e-05	Slco5a1	solute carrier organic anion transporter family member 5A1	PF07648;PF03137	Kazal_2;OATP	GO:0005215;GO:0016020;GO:0055085;GO:0005515
LE03043	15.417	-4.63737	1.86983	-2.48011	0.0131344	0.0314239	Eml6-2	echinoderm microtubule associated protein like 6	PF12894;PF03451;PF00400	ANAPC4_WD40;HELP;WD40	GO:0005515
LE07446	1698.82	-4.635	0.298163	-15.5452	1.72e-54	1.29e-52	Tuba4a-7	tubulin alpha 4a	PF00091;PF03953	Tubulin;Tubulin_C	GO:0003924
LE06658	121.495	-4.629	0.690884	-6.70011	2.08e-11	1.87e-10	Tent5c	terminal nucleotidyltransferase 5C	PF07984	NTP_transf_7	GO:1990817
LE05948	37.7033	-4.62879	1.19328	-3.87905	0.000105	0.000408	Ctgf-4	connective tissue growth factor	PF00219;PF00007;PF00093	IGFBP;Cys_knot;VWC	GO:0005520;GO:0005576;GO:0005515
LE30292	35.5115	-4.62797	1.21307	-3.8151	0.000136	0.000519	She	Src homology 2 domain containing E	PF00017	SH2	NA
LE10163	1177.37	-4.62189	0.327034	-14.1328	2.39e-45	1.31e-43	Fzd4	frizzled class receptor 4	PF01392;PF01534	Fz;Frizzled	GO:0016020;GO:0005515;GO:0007166
LE28604	732.604	-4.61638	0.507893	-9.08928	9.97e-20	1.6e-18	Rpl3-2	ribosomal protein L3	PF00297	Ribosomal_L3	GO:0003735;GO:0005622;GO:0005840;GO:0006412
LE06766	18.2064	-4.61407	1.71826	-2.68532	0.00724611	0.018761	Cldn22	claudin 22	PF00822	PMP22_Claudin	GO:0016021
LE20710	25.8827	-4.61149	1.3793	-3.34336	0.000828	0.002674	Atp2b2-2	ATPase plasma membrane Ca2+ transporting 2	PF00122;PF00690	E1-E2_ATPase;Cation_ATPase_N	NA
LE10023	606.625	-4.61122	0.352894	-13.0669	5.09e-39	2.15e-37	Cnmd-1	chondromodulin	PF04089	BRICHOS	NA
LE22379	124.569	-4.60897	0.671152	-6.86725	6.54e-12	6.18e-11	Unc119	unc-119 lipid binding chaperone	PF05351	GMP_PDE_delta	NA
LE05457	53.8661	-4.60011	0.984319	-4.6734	2.96e-06	1.5e-05	Ugt2a2-4	UDP glucuronosyltransferase family 2 member A2	PF00201	UDPGT	GO:0016758
LE19380	1868.46	-4.59049	0.281738	-16.2935	1.1e-59	9.9e-58	Chka-2	choline kinase alpha	PF01633	Choline_kinase	NA
LE30351	412.721	-4.58922	0.422474	-10.8627	1.73e-27	4.19e-26	Cyp26b1-3	cytochrome P450 family 26 subfamily B member 1	PF00067	p450	GO:0005506;GO:0016705;GO:0020037;GO:0055114
LE12168	1328.17	-4.58817	0.442335	-10.3726	3.3e-25	7.23e-24	Sptbn1-4	spectrin beta, non-erythrocytic 1	PF00435;PF00307;PF15410	Spectrin;CH;PH_9	GO:0005515
LE01148	70.796	-4.57992	0.855433	-5.35393	8.61e-08	5.33e-07	Daam2-3	dishevelled associated activator of morphogenesis 2	PF06371;PF06367	Drf_GBD;Drf_FH3	GO:0003779;GO:0017048;GO:0030036;GO:0016043
LE09498	79.6552	-4.57838	0.81692	-5.60444	2.09e-08	1.39e-07	Tpte2	transmembrane phosphoinositide 3-phosphatase and tensin homolog 2	PF00782;PF10409	DSPc;PTEN_C2	GO:0016311;GO:0008138
LE12473	144.359	-4.57642	0.828102	-5.5264	3.27e-08	2.13e-07	Pax9	paired box 9	PF00292	PAX	GO:0006355;GO:0003677
LE23022	17.86	-4.57563	1.63536	-2.79794	0.00514292	0.0138402	Ina-1	internexin neuronal intermediate filament protein alpha	PF00038	Filament	NA
LE00301	50.6825	-4.57489	1.11406	-4.10651	4.02e-05	0.00017	UnkProt_112	NA	NA	NA	NA
LE02467	51.7241	-4.57452	1.0262	-4.45771	8.28e-06	3.93e-05	UnkProt_905	NA	NA	NA	NA
LE20304	60.2849	-4.57021	0.947359	-4.82416	1.41e-06	7.46e-06	Adgrd2-1	adhesion G protein-coupled receptor D2	PF01825;PF00002;PF00354	GPS;7tm_2;Pentaxin	GO:0004930;GO:0007186;GO:0016021
LE14314	257.825	-4.56914	0.482499	-9.46975	2.81e-21	4.97e-20	Htra3	HtrA serine peptidase 3	PF00219;PF07648;PF13365;PF17820	IGFBP;Kazal_2;Trypsin_2;PDZ_6	GO:0005520;GO:0005576;GO:0005515
LE16647	17.5473	-4.56626	1.65054	-2.76652	0.00566585	0.0150856	UnkProt_5651	NA	NA	NA	NA
LE04124	162.434	-4.56596	0.587614	-7.77035	7.83e-15	9.23e-14	UnkProt_1488	NA	PF00078;PF09004	RVT_1;DUF1891	GO:0016706;GO:0008168;GO:0055114
LE11805	14.7193	-4.56532	1.89831	-2.40495	0.0161749	0.037655	Ccdc60-2	coiled-coil domain containing 60	PF15769	DUF4698	NA
LE11666	171.044	-4.56505	0.587303	-7.7729	7.67e-15	9.06e-14	Adgrd1	adhesion G protein-coupled receptor D1	PF01825;PF13385;PF00002	GPS;Laminin_G_3;7tm_2	GO:0004930;GO:0007186;GO:0016021
LE12523	598.124	-4.56213	0.463543	-9.84187	7.43e-23	1.43e-21	Smoc1-1	SPARC related modular calcium binding 1	PF07648;PF16597;PF00086;PF10591	Kazal_2;Thyroglob_assoc;Thyroglobulin_1;SPARC_Ca_bdg	GO:0005509;GO:0005515
LE20255	49.8783	-4.55922	1.00755	-4.52506	6.04e-06	2.92e-05	Ajm1	apical junction component 1 homolog	NA	NA	NA
LE03033	274.01	-4.55693	0.471618	-9.66231	4.36e-22	8.09e-21	Hlx	H2.0 like homeobox	PF00046	Homeodomain	GO:0003677
LE13749	1223.67	-4.54857	0.320343	-14.199	9.29e-46	5.23e-44	Pcdh18-2	protocadherin 18	PF00028;PF08266	Cadherin;Cadherin_2	GO:0016020;GO:0005509;GO:0007156
LE09012	19.3568	-4.54852	1.64456	-2.76579	0.00567851	0.0151127	Cpb1-3	carboxypeptidase B1	PF00246;PF02244	Peptidase_M14;Propep_M14	GO:0006508;GO:0004181;GO:0004180;GO:0008270
LE13704	1450.92	-4.54842	0.287294	-15.8319	1.87e-56	1.52e-54	Fat4-2	FAT atypical cadherin 4	PF00028;PF02210;PF07645;PF00008	Cadherin;Laminin_G_2;EGF_CA;EGF	GO:0016020;GO:0005509;GO:0007156
LE25479	105.856	-4.54646	0.712081	-6.38475	1.72e-10	1.43e-09	Actg1-8	actin gamma 1	PF00022	Actin	NA
LE30117	113.066	-4.54613	0.690523	-6.5836	4.59e-11	4e-10	Cacna2d1-2	calcium voltage-gated channel auxiliary subunit alpha2delta 1	PF00078;PF08473;PF00092;PF08399	RVT_1;VGCC_alpha2;VWA;VWA_N	NA
LE18278	103.75	-4.54537	0.715446	-6.3532	2.11e-10	1.74e-09	Nedd9-2	neural precursor cell expressed, developmentally down-regulated 9	PF08824;PF12026;PF00018	Serine_rich;CAS_C;SH3_1	GO:0005515
LE20548	268.64	-4.54478	0.471188	-9.64536	5.14e-22	9.53e-21	Lamc3	laminin subunit gamma 3	PF00055;PF00053;PF00052	Laminin_N;Laminin_EGF;Laminin_B	NA
LE06755	370.246	-4.54411	0.563344	-8.06633	7.24e-16	9.14e-15	Popdc2	popeye domain containing 2	PF04831	Popeye	GO:0016020
LE15920	13.2814	-4.54257	1.97291	-2.30246	0.021309	0.0478192	Kcnc2	potassium voltage-gated channel subfamily C member 2	PF02214;PF00520	BTB_2;Ion_trans	GO:0005216;GO:0016020;GO:0051260;GO:0006811;GO:0055085
LE17743	51.3322	-4.54193	1.01098	-4.49259	7.04e-06	3.37e-05	UnkProt_6112	NA	NA	NA	NA
LE19625	335.549	-4.54173	0.44342	-10.2425	1.28e-24	2.73e-23	Nhsl2	NHS like 2	PF15273	NHS	NA
LE21287	14.6445	-4.5396	1.86571	-2.43318	0.014967	0.0352142	UnkProt_7253	NA	NA	NA	NA
LE28052	198.237	-4.5392	0.553025	-8.20796	2.25e-16	2.95e-15	Rrm2-1	ribonucleotide reductase regulatory subunit M2	PF00268	Ribonuc_red_sm	GO:0055114
LE00481	24.9846	-4.53813	1.38937	-3.26633	0.00108953	0.00342502	Cplx2	complexin 2	PF05835	Synaphin	GO:0019905;GO:0006836
LE11979	1389.73	-4.53682	0.393011	-11.5437	7.94e-31	2.27e-29	Nid2	nidogen 2	PF00058;PF00086;PF07474;PF12947;PF07645;PF06119	Ldl_recept_b;Thyroglobulin_1;G2F;EGF_3;EGF_CA;NIDO	GO:0007160;GO:0005509
LE12994	51.375	-4.53426	0.988928	-4.58503	4.54e-06	2.24e-05	St3gal5-1	ST3 beta-galactoside alpha-2,3-sialyltransferase 5	PF00777	Glyco_transf_29	GO:0006486;GO:0008373
LE15277	41.0753	-4.53123	1.1478	-3.94775	7.89e-05	0.000315	UnkProt_5243	NA	NA	NA	NA
LE24496	427.997	-4.52755	0.414175	-10.9315	8.15e-28	2.01e-26	Runx1t1-2	RUNX1 translocation partner 1	PF07531;PF01753;PF08788	TAFH;zf-MYND;NHR2	GO:0003700;GO:0006355
LE14566	42.1524	-4.52539	1.08115	-4.18573	2.84e-05	0.000123	Dclk2-2	doublecortin like kinase 2	PF00069;PF03607	Pkinase;DCX	GO:0035556;GO:0006468;GO:0005524;GO:0004672
LE01048	184.859	-4.52537	0.558531	-8.10228	5.39e-16	6.88e-15	Fam49a	family with sequence similarity 49 member A	PF07159	DUF1394	NA
LE08199	17.0047	-4.52342	1.65909	-2.72644	0.00640209	0.0168474	Cntnap5-3	contactin associated protein like 5	PF02210	Laminin_G_2	NA
LE26863	264.058	-4.52271	0.504847	-8.95858	3.29e-19	5.09e-18	Tril	TLR4 interactor with leucine rich repeats	PF13306;PF13855	LRR_5;LRR_8	GO:0005515
LE09062	480.675	-4.51684	0.420616	-10.7386	6.7e-27	1.57e-25	Meltf	melanotransferrin	PF00405	Transferrin	NA
LE10596	561.326	-4.51658	0.373621	-12.0887	1.21e-33	3.94e-32	Hmcn1-6	hemicentin 1	PF07679;PF13927;PF00090	I-set;Ig_3;TSP_1	NA
LE01774	113.976	-4.51251	0.831884	-5.42445	5.81e-08	3.67e-07	Rspo3	R-spondin 3	PF15913	Furin-like_2	NA
LE15539	50.7993	-4.5122	1.04761	-4.30713	1.65e-05	7.45e-05	Lrtm2	leucine rich repeats and transmembrane domains 2	PF13855	LRR_8	GO:0005515
LE15589	83.1177	-4.51114	0.815675	-5.53056	3.19e-08	2.09e-07	Trhde	thyrotropin releasing hormone degrading enzyme	PF17900;PF11838;PF01433	Peptidase_M1_N;ERAP1_C;Peptidase_M1	GO:0008270;GO:0008237
LE19014	41.1661	-4.50616	1.0941	-4.11861	3.81e-05	0.000162	Tspan18-1	tetraspanin 18	PF00335	Tetraspanin	GO:0016021
LE24616	49.9343	-4.50043	1.01956	-4.41411	1.01e-05	4.75e-05	Znf516	zinc finger protein 516	PF00096	zf-C2H2	GO:0003676
LE20674	16.6626	-4.49316	1.67018	-2.69023	0.00714028	0.0185237	Cacna1d-1	calcium voltage-gated channel subunit alpha1 D	PF00078;PF16885	RVT_1;CAC1F_C	NA
LE29200	16.6653	-4.49231	1.67095	-2.68847	0.00717795	0.0186135	Klhdc8a	kelch domain containing 8A	PF01344;PF13964	Kelch_1;Kelch_6	GO:0005515
LE12833	299.081	-4.48887	0.448876	-10.0003	1.52e-23	3.04e-22	Galnt16-2	polypeptide N-acetylgalactosaminyltransferase 16	PF00535;PF02709;PF00652	Glycos_transf_2;Glyco_transf_7C;Ricin_B_lectin	NA
LE09041	24.7867	-4.48824	1.39597	-3.21514	0.00130382	0.00402129	Adprhl1-2	ADP-ribosylhydrolase like 1	PF03747	ADP_ribosyl_GH	NA
LE23418	41.6284	-4.48693	1.09425	-4.10048	4.12e-05	0.000174	Myo10-3	myosin X	PF00169	PH	NA
LE22678	171.375	-4.47984	0.73886	-6.06319	1.33e-09	1.02e-08	Sfrp5	secreted frizzled related protein 5	PF01392;PF01759	Fz;NTR	GO:0005515
LE27177	38.8195	-4.47969	1.16112	-3.85809	0.000114	0.000442	Jcad-2	junctional cadherin 5 associated	PF15351	JCAD	GO:0005911
LE10694	690.048	-4.47832	0.367544	-12.1844	3.76e-34	1.25e-32	Frem1-2	FRAS1 related extracellular matrix 1	PF16184;PF00059	Cadherin_3;Lectin_C	NA
LE08068	864.873	-4.47686	0.368843	-12.1376	6.68e-34	2.19e-32	Hoxa5-1	homeobox A5	PF00046	Homeodomain	GO:0003677
LE20775	1064.26	-4.474	1.33579	-3.34933	0.00081	0.00262122	Ogn	osteoglycin	PF13855	LRR_8	GO:0005515
LE19664	326.481	-4.47046	0.482108	-9.27273	1.81e-20	3.08e-19	Mid2	midline 2	PF18568;PF13765;PF13445;PF00622;PF00041;PF00643	COS;PRY;zf-RING_UBOX;SPRY;fn3;zf-B_box	GO:0008270;GO:0005515
LE12465	21.637	-4.46848	1.5726	-2.84146	0.00449076	0.0122765	Ccdc32-2	coiled-coil domain containing 32	PF14989	CCDC32	NA
LE24990	275.549	-4.4653	0.495083	-9.01928	1.89e-19	2.97e-18	Cdk5r1-3	cyclin dependent kinase 5 regulatory subunit 1	PF03261	CDK5_activator	GO:0061575;GO:0016533
LE10827	48.7048	-4.4639	1.02595	-4.35101	1.36e-05	6.2e-05	Lrrc39	leucine rich repeat containing 39	PF13855	LRR_8	GO:0005515
LE09895	27.1961	-4.46297	1.54598	-2.88682	0.00389156	0.0108063	Cckar-2	cholecystokinin A receptor	PF00001	7tm_1	GO:0004930;GO:0007186;GO:0016021
LE27269	18.0858	-4.46283	1.72887	-2.58135	0.00984137	0.02442	Mrc1-1	mannose receptor C-type 1	PF00059	Lectin_C	NA
LE04928	23.8662	-4.4579	1.55202	-2.87233	0.00407459	0.0112684	Sord-3	sorbitol dehydrogenase	PF00107;PF08240	ADH_zinc_N;ADH_N	GO:0055114
LE08968	79.1873	-4.45787	0.877572	-5.07978	3.78e-07	2.16e-06	Mindy4b	MINDY family member 4B	PF13898	DUF4205	NA
LE17443	63.1758	-4.45597	0.886641	-5.02567	5.02e-07	2.81e-06	Rhobtb3-1	Rho related BTB domain containing 3	PF00071	Ras	GO:0003924;GO:0005525
LE04404	32.5955	-4.45447	1.20939	-3.68323	0.00023	0.00084	Dusp16-1	dual specificity phosphatase 16	PF00782;PF00581	DSPc;Rhodanese	GO:0016311;GO:0008138
LE11894	87.7301	-4.45272	0.765781	-5.81461	6.08e-09	4.3e-08	Lpar5-1	lysophosphatidic acid receptor 5	PF00001;PF03370	7tm_1;CBM_21	GO:0004930;GO:0007186;GO:0016021;GO:0005515
LE05944	66.53	-4.44307	0.923098	-4.81321	1.49e-06	7.85e-06	Ddah2	dimethylarginine dimethylaminohydrolase 2	NA	NA	NA
LE26560	283.237	-4.44161	0.564714	-7.86524	3.68e-15	4.43e-14	Colq	collagen like tail subunit of asymmetric acetylcholinesterase	NA	NA	NA
LE08883	96.6317	-4.43863	0.790388	-5.61576	1.96e-08	1.31e-07	Pcolce2	procollagen C-endopeptidase enhancer 2	PF01759;PF00431	NTR;CUB	NA
LE28616	6934.38	-4.438	1.13471	-3.91114	9.19e-05	0.000361	Hbd-1	hemoglobin subunit delta	PF00042	Globin	GO:0020037
LE11544	351.4	-4.43594	0.42144	-10.5257	6.58e-26	1.48e-24	Msi1	musashi RNA binding protein 1	PF00076	RRM_1	GO:0003676
LE02730	46.9852	-4.43151	1.05942	-4.18295	2.88e-05	0.000125	Trim16-2	tripartite motif containing 16	PF15227;PF00622;PF13765;PF00643	zf-C3HC4_4;SPRY;PRY;zf-B_box	GO:0008270;GO:0005515
LE05528	80.7498	-4.43031	0.788861	-5.61608	1.95e-08	1.31e-07	Frmd5	FERM domain containing 5	PF00373;PF09380;PF08736	FERM_M;FERM_C;FA	NA
LE30085	378.95	-4.42802	0.448083	-9.88215	4.98e-23	9.67e-22	Frmd4a	FERM domain containing 4A	PF09379;PF09380;PF11819;PF00373	FERM_N;FERM_C;DUF3338;FERM_M	NA
LE12394	40.1959	-4.42357	1.09661	-4.03387	5.49e-05	0.000225	Ptgir-2	prostaglandin I2 receptor	PF00001	7tm_1	GO:0004930;GO:0007186;GO:0016021
LE23286	23.886	-4.42349	1.40706	-3.14378	0.00166783	0.00503374	UnkProt_7890	NA	NA	NA	NA
LE19687	41.7717	-4.4232	1.11379	-3.97132	7.15e-05	0.000288	UnkProt_6749	NA	NA	NA	NA
LE14009	169.905	-4.42228	0.679026	-6.51269	7.38e-11	6.33e-10	Pcdh10-2	protocadherin 10	PF00028;PF16492;PF08266	Cadherin;Cadherin_C_2;Cadherin_2	GO:0016020;GO:0005509;GO:0007156
LE02839	37.3678	-4.42153	1.17882	-3.75081	0.000176	0.000657	Otor	otoraplin	PF07653	SH3_2	GO:0005515
LE04870	30.4948	-4.41665	1.26703	-3.48583	0.000491	0.00166961	Slc12a1	solute carrier family 12 member 1	PF00324;PF03522;PF08403	AA_permease;SLC12;AA_permease_N	GO:0005215;GO:0006811;GO:0016020;GO:0055085
LE27975	547.51	-4.41551	0.373221	-11.8308	2.7e-32	8.25e-31	Selenon	selenoprotein N	NA	NA	NA
LE11150	326.013	-4.41379	0.516877	-8.53935	1.35e-17	1.92e-16	B4galt2-1	beta-1,4-galactosyltransferase 2	PF13733;PF02709	Glyco_transf_7N;Glyco_transf_7C	NA
LE14686	20.0707	-4.41247	1.6342	-2.70008	0.00693225	0.0180736	Glb1-2	galactosidase beta 1	PF13364	BetaGal_dom4_5	NA
LE11554	41.4215	-4.41093	1.11652	-3.95059	7.8e-05	0.000311	Trpv4	transient receptor potential cation channel subfamily V member 4	PF12796;PF00520	Ank_2;Ion_trans	GO:0005216;GO:0016020;GO:0006811;GO:0055085
LE25638	205.294	-4.40974	0.526579	-8.37432	5.55e-17	7.58e-16	Hs3st3a1	heparan sulfate-glucosamine 3-sulfotransferase 3A1	PF00685	Sulfotransfer_1	GO:0008146
LE08307	32.379	-4.40426	1.21014	-3.63946	0.000273	0.00098	Col18a1-2	collagen type XVIII alpha 1 chain	PF01392	Fz	GO:0005515
LE17180	70.2785	-4.39988	0.982865	-4.47658	7.58e-06	3.61e-05	UnkProt_5886	NA	NA	NA	NA
LE20722	28.6264	-4.39897	1.28705	-3.41787	0.000631	0.00209331	UnkProt_7072	NA	PF15084	DUF4550	NA
LE03651	195.708	-4.39764	0.531647	-8.27173	1.32e-16	1.76e-15	UnkProt_1301	NA	NA	NA	NA
LE23777	147.206	-4.38994	0.610568	-7.18992	6.48e-13	6.64e-12	Mmp16	matrix metallopeptidase 16	PF11857;PF00413;PF01471;PF00045	DUF3377;Peptidase_M10;PG_binding_1;Hemopexin	GO:0006508;GO:0004222;GO:0008270;GO:0031012
LE09784	214.867	-4.38986	0.529445	-8.29144	1.12e-16	1.49e-15	Lhfpl6	LHFPL tetraspan subfamily member 6	PF00078;PF10242	RVT_1;L_HMGIC_fpl	NA
LE05830	21.9524	-4.38842	1.58817	-2.7632	0.00572375	0.0152242	Spred2-1	sprouty related EVH1 domain containing 2	PF05210;PF00568	Sprouty;WH1	GO:0009966;GO:0016020;GO:0007275
LE24898	291.232	-4.38336	0.537278	-8.15846	3.39e-16	4.4e-15	Slc4a2-3	solute carrier family 4 member 2	PF07565;PF00955	Band_3_cyto;HCO3_cotransp	GO:0008509;GO:0006820;GO:0016021
LE02750	262.479	-4.38002	0.467888	-9.36126	7.88e-21	1.36e-19	Cited2-2	Cbp/p300 interacting transactivator with Glu/Asp rich carboxy-terminal domain 2	PF04487	CITED	GO:0006355;GO:0005634
LE26118	31.064	-4.37984	1.23498	-3.54649	0.00039	0.00135834	UnkProt_8982	NA	NA	NA	NA
LE14996	38.9556	-4.37839	1.10775	-3.9525	7.73e-05	0.000309	Tmem189-1	transmembrane protein 189	PF10520	TMEM189_B_dmain	NA
LE25300	213.556	-4.37735	0.513003	-8.5328	1.43e-17	2.02e-16	Hoxa2-3	homeobox A2	PF00046	Homeodomain	GO:0003677
LE18274	68.9906	-4.37507	0.841543	-5.19887	2e-07	1.19e-06	Pxdn-3	peroxidasin	PF01463;PF13855	LRRCT;LRR_8	GO:0005515
LE18532	402.732	-4.37298	0.395216	-11.0648	1.86e-28	4.76e-27	Col13a1	collagen type XIII alpha 1 chain	PF01391	Collagen	NA
LE04872	22.0364	-4.3729	1.44335	-3.02969	0.00244808	0.00712435	Fbxl22	F-box and leucine rich repeat protein 22	NA	NA	NA
LE00517	200.273	-4.37205	0.586832	-7.45026	9.32e-14	1.02e-12	Tenm2-3	teneurin transmembrane protein 2	NA	NA	NA
LE27943	773.603	-4.36895	0.362946	-12.0375	2.26e-33	7.2e-32	Sdc3	syndecan 3	PF01034	Syndecan	NA
LE28884	79.5326	-4.36156	0.810936	-5.37842	7.51e-08	4.69e-07	Eme1-2	essential meiotic structure-specific endonuclease 1	PF02732	ERCC4	GO:0004518;GO:0003677
LE26857	22.0658	-4.36034	1.45318	-3.00055	0.00269497	0.00776871	Fen1-2	flap structure-specific endonuclease 1	PF00867;PF00752	XPG_I;XPG_N	GO:0004518;GO:0006281
LE10794	153.147	-4.35762	0.596986	-7.29937	2.89e-13	3.05e-12	Pik3r1-1	phosphoinositide-3-kinase regulatory subunit 1	PF00620	RhoGAP	GO:0007165
LE12497	464.791	-4.3559	0.387577	-11.2388	2.63e-29	6.98e-28	Vash1	vasohibin 1	PF14822	Vasohibin	GO:0005737;GO:0045765
LE08403	469.567	-4.3552	0.373402	-11.6636	1.96e-31	5.7e-30	Tmeff2	transmembrane protein with EGF like and two follistatin like domains 2	PF07648	Kazal_2	GO:0005515
LE01442	53.3783	-4.35345	0.957772	-4.54539	5.48e-06	2.68e-05	UnkProt_527	NA	PF09004	DUF1891	GO:0016706;GO:0008168;GO:0055114
LE28772	30.9481	-4.34953	1.37194	-3.17036	0.00152249	0.00462865	Grin2a	glutamate ionotropic receptor NMDA type subunit 2A	PF00060;PF10613;PF01094;PF10565	Lig_chan;Lig_chan-Glu_bd;ANF_receptor;NMDAR2_C	GO:0016020;GO:0004970
LE24919	508.044	-4.3493	0.382768	-11.3627	6.41e-30	1.74e-28	Fam171a1-1	family with sequence similarity 171 member A1	PF10577	UPF0560	NA
LE08666	86.9693	-4.34709	0.806437	-5.39049	7.03e-08	4.4e-07	UnkProt_2864	NA	PF08241	Methyltransf_11	GO:0008168
LE06334	216.698	-4.34654	0.562271	-7.73034	1.07e-14	1.25e-13	Rgcc-1	regulator of cell cycle	PF15151	RGCC	GO:0051726
LE25335	15.3865	-4.3442	1.8076	-2.4033	0.0162479	0.0378154	UnkProt_8738	NA	NA	NA	NA
LE09395	15.0856	-4.34235	1.71523	-2.53164	0.0113531	0.0277129	UnkProt_3085	NA	PF15756	DUF4690	GO:0051216
LE19383	190.291	-4.3423	0.539197	-8.05327	8.06e-16	1.01e-14	Ric8a-2	RIC8 guanine nucleotide exchange factor A	PF10165	Ric8	NA
LE01659	30.1793	-4.34001	1.24252	-3.49292	0.000478	0.00162923	Fam228b	family with sequence similarity 228 member B	NA	NA	NA
LE20370	219.213	-4.33953	0.520492	-8.33736	7.6e-17	1.03e-15	Sh2d3c	SH2 domain containing 3C	PF00617;PF00017	RasGEF;SH2	GO:0007264;GO:0005085
LE21649	145.602	-4.33915	0.601088	-7.21882	5.24e-13	5.4e-12	Ankle1	ankyrin repeat and LEM domain containing 1	PF12796;PF03020	Ank_2;LEM	NA
LE01860	16.7093	-4.33874	1.771	-2.44988	0.0142904	0.0337964	UnkProt_689	NA	NA	NA	NA
LE18488	21.8974	-4.33833	1.4598	-2.97187	0.00295991	0.00844207	Ppp1r3d-2	protein phosphatase 1 regulatory subunit 3D	PF03370	CBM_21	GO:0005515
LE16556	60.1312	-4.33531	0.919563	-4.71453	2.42e-06	1.24e-05	UnkProt_5609	NA	NA	NA	NA
LE00103	176.414	-4.3352	0.552394	-7.84803	4.23e-15	5.05e-14	Lzts3-1	leucine zipper tumor suppressor family member 3	PF06818	Fez1	NA
LE29762	62.0182	-4.33483	0.959389	-4.51832	6.23e-06	3.01e-05	Ucma	upper zone of growth plate and cartilage matrix associated	PF17085	UCMA	GO:0045667
LE26256	234.972	-4.33402	0.602396	-7.19464	6.26e-13	6.42e-12	Col6a3-1	collagen type VI alpha 3 chain	PF01391;PF00092;PF00014	Collagen;VWA;Kunitz_BPTI	GO:0004867
LE03715	21.0877	-4.33226	1.67557	-2.58554	0.00972269	0.0241911	Ankrd53	ankyrin repeat domain 53	PF13857	Ank_5	NA
LE02255	22.8997	-4.32975	1.44232	-3.00193	0.00268274	0.00773957	Espn-2	espin	PF12796;PF13857	Ank_2;Ank_5	NA
LE24553	929.903	-4.32974	0.314186	-13.7808	3.32e-43	1.67e-41	Dtna	dystrobrevin alpha	PF00569;PF09069;PF09068	ZZ;EF-hand_3;EF-hand_2	GO:0008270
LE08519	19.3571	-4.32936	1.64362	-2.63403	0.00843772	0.0213746	Acvr1-5	activin A receptor type 1	NA	NA	NA
LE21258	56.7993	-4.32906	1.05035	-4.12154	3.76e-05	0.00016	Tfr2-2	transferrin receptor 2	NA	NA	NA
LE05317	91.493	-4.32868	0.819615	-5.28135	1.28e-07	7.78e-07	Tnfaip8l3	TNF alpha induced protein 8 like 3	PF05527	DUF758	GO:0042981
LE27433	21.4965	-4.32728	1.45065	-2.98301	0.00285432	0.00817529	Dnah11-1	dynein axonemal heavy chain 11	PF17852;PF09004;PF12775;PF17857;PF18199;PF12774;PF18198;PF03028;PF12781;PF00078;PF12780;PF12777	Dynein_AAA_lid;DUF1891;AAA_7;AAA_lid_1;Dynein_C;AAA_6;AAA_lid_11;Dynein_heavy;AAA_9;RVT_1;AAA_8;MT	GO:0055114;GO:0016706;GO:0007018;GO:0003777;GO:0008168;GO:0030286;GO:0005524
LE22656	230.637	-4.32317	0.542631	-7.96705	1.63e-15	2e-14	Plce1-2	phospholipase C epsilon 1	PF09004;PF00788;PF09279;PF00388;PF00617;PF00168;PF00387	DUF1891;RA;EF-hand_like;PI-PLC-X;RasGEF;C2;PI-PLC-Y	GO:0004435;GO:0006629;GO:0016706;GO:0005085;GO:0007165;GO:0008168;GO:0035556;GO:0007264;GO:0055114
LE24902	225.266	-4.32061	0.500233	-8.63721	5.76e-18	8.36e-17	Plcl2-1	phospholipase C like 2	PF09279;PF00387;PF16457;PF00168;PF00388	EF-hand_like;PI-PLC-Y;PH_12;C2;PI-PLC-X	GO:0004435;GO:0006629;GO:0035556;GO:0007165
LE07171	70.7874	-4.31598	0.918169	-4.70064	2.59e-06	1.32e-05	Adrb1-2	adrenoceptor beta 1	PF00001	7tm_1	GO:0004930;GO:0007186;GO:0016021
LE25138	43.3073	-4.31321	1.08144	-3.98841	6.65e-05	0.00027	Hoxc4-2	homeobox C4	PF00046	Homeodomain	GO:0003677
LE25363	95.5659	-4.31307	0.781341	-5.52009	3.39e-08	2.2e-07	Tmem98	transmembrane protein 98	PF13324	GCIP	NA
LE23349	1408.81	-4.31307	0.344281	-12.5278	5.26e-36	1.92e-34	Col11a1-1	collagen type XI alpha 1 chain	PF01391;PF01410	Collagen;COLFI	GO:0005201
LE15616	219.704	-4.30837	0.498925	-8.63531	5.86e-18	8.48e-17	Tmem121b	transmembrane protein 121B	PF14997	CECR6_TMEM121	NA
LE10860	228.29	-4.30145	0.493059	-8.724	2.69e-18	3.98e-17	Kank1-5	KN motif and ankyrin repeat domains 1	PF13637;PF12075;PF00023	Ank_4;KN_motif;Ank	GO:0005515
LE07647	176.764	-4.30018	0.585455	-7.34501	2.06e-13	2.2e-12	Spp2-1	secreted phosphoprotein 2	PF07448	Spp-24	GO:0005576;GO:0046849
LE00639	211.661	-4.29951	0.564352	-7.61849	2.57e-14	2.91e-13	Prob1	proline rich basic protein 1	PF15232	DUF4585	NA
LE08638	75.5286	-4.29488	0.819984	-5.23776	1.63e-07	9.72e-07	Slc16a10	solute carrier family 16 member 10	PF07690	MFS_1	GO:0016021;GO:0055085
LE12292	1393.97	-4.29033	0.376781	-11.3868	4.86e-30	1.33e-28	Dact1	dishevelled binding antagonist of beta catenin 1	PF15268	Dapper	NA
LE04643	17.6572	-4.29033	1.6995	-2.52446	0.0115876	0.0282041	Gpm6a	glycoprotein M6A	PF01275	Myelin_PLP	GO:0016021
LE25159	130.933	-4.28843	0.657126	-6.52605	6.75e-11	5.81e-10	Hoxb7	homeobox B7	PF00046	Homeodomain	GO:0003677
LE03545	71.2666	-4.28805	0.822635	-5.21258	1.86e-07	1.11e-06	Dact2-2	dishevelled binding antagonist of beta catenin 2	PF15268	Dapper	NA
LE00184	127.466	-4.28783	0.644237	-6.65568	2.82e-11	2.51e-10	Pcdh10-4	protocadherin 10	PF00028;PF16492;PF08266	Cadherin;Cadherin_C_2;Cadherin_2	GO:0016020;GO:0005509;GO:0007156
LE11651	553.771	-4.28626	0.391053	-10.9608	5.9e-28	1.47e-26	Tmem119	transmembrane protein 119	PF15724	TMEM119	GO:0001503
LE00267	3648.03	-4.28438	0.24808	-17.2702	7.89e-67	9.5e-65	Dpysl3-2	dihydropyrimidinase like 3	PF01979	Amidohydro_1	GO:0016787
LE17737	3070.08	-4.28096	0.29852	-14.3406	1.22e-46	7.18e-45	Thbs4-1	thrombospondin 4	PF11598;PF05735;PF07645;PF02412	COMP;TSP_C;EGF_CA;TSP_3	GO:0007155;GO:0005576;GO:0005509
LE09980	28.9391	-4.27887	1.25348	-3.41359	0.000641	0.00212143	Nbea-3	neurobeachin	PF06469	DUF1088	NA
LE09924	85.8968	-4.27793	0.789752	-5.4168	6.07e-08	3.83e-07	Gpc6-2	glypican 6	PF01153	Glypican	GO:0009966;GO:0046658;GO:0062023
LE01877	82.0097	-4.2772	0.905437	-4.7239	2.31e-06	1.19e-05	Garem1-2	GRB2 associated regulator of MAPK1 subtype 1	PF12736	CABIT	NA
LE24722	50.3874	-4.26582	0.971392	-4.39145	1.13e-05	5.23e-05	Khdrbs3-2	KH RNA binding domain containing, signal transduction associated 3	PF16568	Sam68-YY	NA
LE11538	180.732	-4.26547	0.539905	-7.90042	2.78e-15	3.37e-14	Mmp17-1	matrix metallopeptidase 17	PF00413;PF01471;PF00045	Peptidase_M10;PG_binding_1;Hemopexin	GO:0006508;GO:0004222;GO:0008270;GO:0031012
LE24569	48.9466	-4.26406	1.00533	-4.24144	2.22e-05	9.79e-05	Arpp21-2	cAMP regulated phosphoprotein 21	PF01424	R3H	GO:0003676
LE10161	542.258	-4.26105	0.522769	-8.15092	3.61e-16	4.67e-15	Fat3-1	FAT atypical cadherin 3	PF00028;PF17919;PF00008;PF17921;PF07645;PF00078;PF02210;PF00665	Cadherin;RT_RNaseH_2;EGF;Integrase_H2C2;EGF_CA;RVT_1;Laminin_G_2;rve	GO:0015074;GO:0016020;GO:0005509;GO:0007156
LE20498	1114.81	-4.25859	0.437988	-9.72307	2.4e-22	4.52e-21	Olfml2a	olfactomedin like 2A	PF02191	OLF	NA
LE27220	108.349	-4.25829	0.676067	-6.29862	3e-10	2.44e-09	Cubn-1	cubilin	PF00431	CUB	NA
LE21432	85.0292	-4.25789	0.754401	-5.64407	1.66e-08	1.12e-07	Vegfc-1	vascular endothelial growth factor C	PF03128;PF00341	CXCXC;PDGF	GO:0016020;GO:0008083
LE27767	361.366	-4.25579	0.442828	-9.61049	7.22e-22	1.32e-20	Znf385d-2	zinc finger protein 385D	PF12874	zf-met	NA
LE02409	21.2335	-4.25539	1.62	-2.62679	0.00861939	0.0217805	Vwa1	von Willebrand factor A domain containing 1	PF00092;PF00041	VWA;fn3	GO:0005515
LE27779	25.9964	-4.25419	1.32392	-3.21333	0.00131204	0.00404122	Ackr2	atypical chemokine receptor 2	PF00001	7tm_1	GO:0004930;GO:0007186;GO:0016021
LE11659	1074.61	-4.25095	0.334125	-12.7226	4.43e-37	1.71e-35	Scarf2	scavenger receptor class F member 2	PF00053	Laminin_EGF	NA
LE20663	14.364	-4.24855	1.73421	-2.44985	0.0142916	0.0337964	UnkProt_7057	NA	NA	NA	NA
LE14073	1102.71	-4.24854	0.334846	-12.6881	6.89e-37	2.63e-35	Cpe-2	carboxypeptidase E	PF00246;PF13620	Peptidase_M14;CarboxypepD_reg	GO:0006508;GO:0004181;GO:0008270
LE12329	1365.59	-4.24828	0.303372	-14.0035	1.48e-44	8.06e-43	Ltbp2-2	latent transforming growth factor beta binding protein 2	PF07645;PF12662;PF00683	EGF_CA;cEGF;TB	GO:0005509
LE14716	328.361	-4.24573	0.445064	-9.53959	1.43e-21	2.56e-20	Trim39-7	tripartite motif containing 39	PF15227;PF00622;PF13765;PF00643	zf-C3HC4_4;SPRY;PRY;zf-B_box	GO:0008270;GO:0005515
LE08584	227.654	-4.24492	0.562463	-7.54702	4.45e-14	4.99e-13	Itga8-2	integrin subunit alpha 8	NA	NA	NA
LE03161	401.069	-4.24284	0.405265	-10.4693	1.2e-25	2.65e-24	Cep170	centrosomal protein 170	PF00498;PF15308	FHA;CEP170_C	GO:0005515
LE21771	2723.93	-4.24001	0.295537	-14.3468	1.12e-46	6.61e-45	Fbn2-2	fibrillin 2	PF12661;PF18193;PF14670;PF07645;PF12662;PF00683	hEGF;Fibrillin_U_N;FXa_inhibition;EGF_CA;cEGF;TB	GO:0005509
LE08355	11098.7	-4.23662	0.236962	-17.8789	1.72e-71	2.46e-69	Myl1	myosin light chain 1	NA	NA	NA
LE19136	44.7146	-4.23588	1.05852	-4.00171	6.29e-05	0.000256	Otog	otogelin	PF05270;PF00094;PF08742;PF01826	AbfB;VWD;C8;TIL	GO:0046556;GO:0046373
LE15760	57.042	-4.22876	1.0276	-4.11517	3.87e-05	0.000164	Nav3-1	neuron navigator 3	PF00307	CH	GO:0005515
LE24640	20.2617	-4.22664	1.47383	-2.8678	0.00413338	0.0114137	Prex2-3	phosphatidylinositol-3,4,5-trisphosphate dependent Rac exchange factor 2	PF00610;PF00621;PF17919	DEP;RhoGEF;RT_RNaseH_2	GO:0005089;GO:0035556;GO:0035023
LE27406	310.613	-4.22656	0.435338	-9.70869	2.77e-22	5.19e-21	Cmtm7-1	CKLF like MARVEL transmembrane domain containing 7	PF01284	MARVEL	GO:0016020
LE18332	263.077	-4.22582	0.478451	-8.83229	1.03e-18	1.55e-17	Jph2	junctophilin 2	PF02493	MORN	NA
LE10096	546.068	-4.22517	0.356043	-11.867	1.76e-32	5.39e-31	Sgcg	sarcoglycan gamma	PF04790	Sarcoglycan_1	GO:0016012;GO:0016021
LE12108	139.764	-4.22472	0.608051	-6.94797	3.71e-12	3.56e-11	Nova1-1	NOVA alternative splicing regulator 1	PF00013	KH_1	GO:0003723
LE16952	27.8806	-4.22111	1.26564	-3.33517	0.000852	0.0027463	UnkProt_5794	NA	NA	NA	NA
LE18439	1625.85	-4.21793	0.326478	-12.9195	3.49e-38	1.43e-36	Emilin3	elastin microfibril interfacer 3	PF07546;PF00386	EMI;C1q	GO:0005515
LE24000	198.714	-4.21493	0.520402	-8.09936	5.53e-16	7.03e-15	Itga9	integrin subunit alpha 9	PF01839;PF08441	FG-GAP;Integrin_alpha2	NA
LE28591	187.342	-4.21475	0.531523	-7.92958	2.2e-15	2.68e-14	C16orf89-1	chromosome 16 open reading frame 89	PF15882	DUF4735	NA
LE12632	27.8673	-4.21435	1.26404	-3.33404	0.000856	0.00275508	Tshr	thyroid stimulating hormone receptor	PF13306;PF13855;PF00001	LRR_5;LRR_8;7tm_1	GO:0004930;GO:0007186;GO:0016021;GO:0005515
LE08165	930.939	-4.2143	0.413233	-10.1984	2.02e-24	4.27e-23	Lima1-1	LIM domain and actin binding 1	PF00412	LIM	NA
LE02964	16.7484	-4.20946	1.74452	-2.41297	0.0158233	0.0369587	Arhgef33-1	Rho guanine nucleotide exchange factor 33	PF00621	RhoGEF	GO:0005089;GO:0035023
LE18365	701.023	-4.20885	0.332148	-12.6716	8.5e-37	3.23e-35	Eya1-2	EYA transcriptional coactivator and phosphatase 1	PF00702	Hydrolase	NA
LE14864	20.593	-4.20809	1.47403	-2.85482	0.00430606	0.0118316	Dpep1-2	dipeptidase 1	PF01244	Peptidase_M19	GO:0006508;GO:0016805
LE21125	421.305	-4.20731	0.427872	-9.83311	8.11e-23	1.56e-21	Lamb2-3	laminin subunit beta 2	NA	NA	NA
LE14509	1042.32	-4.20691	0.362546	-11.6038	3.94e-31	1.15e-29	Fras1-1	Fraser extracellular matrix complex subunit 1	PF16184;PF03160;PF00093	Cadherin_3;Calx-beta;VWC	GO:0007154;GO:0016021;GO:0005515
LE28076	41.3946	-4.20616	1.0518	-3.99901	6.36e-05	0.000259	Vgll2-1	vestigial like family member 2	PF07545	Vg_Tdu	GO:0006355;GO:0005634
LE16737	311.058	-4.20596	0.446984	-9.40965	4.98e-21	8.71e-20	Fbp2	fructose-bisphosphatase 2	PF00316	FBPase	NA
LE22399	1527.37	-4.2051	0.308868	-13.6145	3.28e-42	1.56e-40	Rab34	RAB34, member RAS oncogene family	PF00071	Ras	GO:0003924;GO:0005525
LE18703	149.424	-4.20189	0.582126	-7.21818	5.27e-13	5.43e-12	Dupd1-2	dual specificity phosphatase and pro isomerase domain containing 1	PF00782	DSPc	GO:0016311;GO:0008138
LE09307	636.462	-4.20122	0.334238	-12.5695	3.11e-36	1.14e-34	Ephb1-1	EPH receptor B1	PF00536;PF07714;PF14575;PF01404;PF00041	SAM_1;Pkinase_Tyr;EphA2_TM;Ephrin_lbd;fn3	GO:0006468;GO:0005515;GO:0004672
LE18362	61.7899	-4.19909	0.868092	-4.83715	1.32e-06	7e-06	Slc2a10	solute carrier family 2 member 10	PF00083	Sugar_tr	GO:0022857;GO:0016021;GO:0055085
LE20138	206.233	-4.19618	0.523763	-8.0116	1.13e-15	1.41e-14	Dnm1	dynamin 1	PF00169;PF01031;PF02212;PF00350	PH;Dynamin_M;GED;Dynamin_N	GO:0003924;GO:0005525
LE12345	66.9336	-4.1932	0.887201	-4.72633	2.29e-06	1.17e-05	Sptbn5-1	spectrin beta, non-erythrocytic 5	PF00435;PF00169	Spectrin;PH	GO:0005515
LE19184	8618.44	-4.19175	0.282687	-14.8283	9.62e-50	6.36e-48	Cd81	CD81 molecule	PF00335	Tetraspanin	GO:0016021
LE07364	39.4756	-4.18996	1.07428	-3.90025	9.61e-05	0.000376	UnkProt_2404	NA	NA	NA	NA
LE04086	19.5748	-4.18958	1.49099	-2.80993	0.00495529	0.0133944	Itprid2-2	ITPR interacting domain containing 2	PF14722	KRAP_IP3R_bind	GO:0005102
LE14622	339.498	-4.18688	0.46759	-8.95417	3.42e-19	5.3e-18	Trim2-2	tripartite motif containing 2	PF13445;PF00630;PF01436;PF00643	zf-RING_UBOX;Filamin;NHL;zf-B_box	GO:0008270;GO:0005515
LE10651	33.2678	-4.18374	1.16018	-3.60611	0.000311	0.0011024	Kyat3-1	kynurenine aminotransferase 3	PF00155	Aminotran_1_2	GO:0009058;GO:0030170
LE10566	27.1937	-4.18333	1.27711	-3.27562	0.00105432	0.00332231	Tor3a	torsin family 3 member A	PF06309	Torsin	GO:0005524
LE24075	385.34	-4.18179	0.451462	-9.26278	1.99e-20	3.37e-19	Nfatc1	nuclear factor of activated T cells 1	PF00554;PF16179	RHD_DNA_bind;RHD_dimer	GO:0003700;GO:0006355;GO:0003677
LE00259	82.1719	-4.18143	0.764244	-5.47133	4.47e-08	2.86e-07	Pcdh10-7	protocadherin 10	PF00028;PF16492;PF08266	Cadherin;Cadherin_C_2;Cadherin_2	GO:0016020;GO:0005509;GO:0007156
LE03678	21.323	-4.18117	1.55925	-2.68153	0.00732854	0.0189129	Neil2	nei like DNA glycosylase 2	PF06831	H2TH	GO:0003906;GO:0008270;GO:0016799;GO:0003684;GO:0006289
LE09624	38.8368	-4.18024	1.08241	-3.86197	0.000112	0.000435	Pdgfd	platelet derived growth factor D	PF00431;PF00341	CUB;PDGF	GO:0016020;GO:0008083
LE14879	32.032	-4.17906	1.32396	-3.1565	0.00159677	0.00483521	Cdh8	cadherin 8	PF00028;PF01049	Cadherin;Cadherin_C	GO:0016020;GO:0005509;GO:0007156
LE00590	44.8334	-4.17895	1.01963	-4.09848	4.16e-05	0.000175	Tcf7l2-1	transcription factor 7 like 2	PF08347	CTNNB1_binding	NA
LE22128	284.889	-4.17255	0.482249	-8.65228	5.05e-18	7.36e-17	Pimreg	PICALM interacting mitotic regulator	PF07326	RCS1	NA
LE00175	19.393	-4.16913	1.49404	-2.79052	0.00526238	0.014114	Pcdhgc5-22	protocadherin gamma subfamily C, 5	PF00028;PF16492;PF08266	Cadherin;Cadherin_C_2;Cadherin_2	GO:0016020;GO:0005509;GO:0007156
LE24542	160.767	-4.1685	0.570832	-7.3025	2.82e-13	2.98e-12	Kctd1	potassium channel tetramerization domain containing 1	PF12012;PF02214	DUF3504;BTB_2	GO:0051260
LE12751	73.9157	-4.16552	0.817555	-5.09509	3.49e-07	2e-06	Tmem187	transmembrane protein 187	PF15100	TMEM187	NA
LE24292	197.397	-4.16527	0.557103	-7.47667	7.62e-14	8.37e-13	Has2-2	hyaluronan synthase 2	PF14529;PF03142	Exo_endo_phos_2;Chitin_synth_2	NA
LE09168	127.125	-4.16078	0.699026	-5.95225	2.64e-09	1.97e-08	Masp1-1	mannan binding lectin serine peptidase 1	PF00089;PF00084;PF00431	Trypsin;Sushi;CUB	GO:0004252;GO:0006508
LE16245	46.91	-4.15611	0.994805	-4.17781	2.94e-05	0.000127	Ralgps2-1	Ral GEF with PH domain and SH3 binding motif 2	PF00617;PF00169	RasGEF;PH	GO:0007264;GO:0005085
LE18840	40.8066	-4.15537	1.05089	-3.95415	7.68e-05	0.000307	UnkProt_6465	NA	NA	NA	NA
LE22348	38.7554	-4.15468	1.11981	-3.71018	0.000207	0.000763	Auts2-1	AUTS2, activator of transcription and developmental regulator	NA	NA	NA
LE00548	96.385	-4.14699	0.714532	-5.80378	6.48e-09	4.55e-08	Cxxc5	CXXC finger protein 5	PF02008	zf-CXXC	GO:0008270;GO:0003677
LE24499	13.3215	-4.14629	1.77199	-2.33991	0.0192884	0.0439092	UnkProt_8439	NA	NA	NA	NA
LE00274	46.1136	-4.1455	0.999656	-4.14693	3.37e-05	0.000144	Tenm2-2	teneurin transmembrane protein 2	PF15636	Tox-GHH	NA
LE03325	106.358	-4.14407	0.689698	-6.00853	1.87e-09	1.41e-08	Vash2	vasohibin 2	PF14822	Vasohibin	GO:0005737;GO:0045765
LE20727	737.138	-4.13895	0.342444	-12.0865	1.24e-33	4.03e-32	Mustn1	musculoskeletal, embryonic nuclear protein 1	PF15682	Mustang	GO:0002062;GO:0005634;GO:0035988;GO:0042246
LE15559	210.65	-4.13847	0.53989	-7.6654	1.78e-14	2.04e-13	Adamts9-1	ADAM metallopeptidase with thrombospondin type 1 motif 9	PF08685;PF05986;PF00090;PF17771;PF01562;PF01421	GON;ADAM_spacer1;TSP_1;ADAM_CR_2;Pep_M12B_propep;Reprolysin	GO:0006508;GO:0004222;GO:0008270
LE01978	87.4875	-4.13789	0.817933	-5.05896	4.22e-07	2.39e-06	Slc29a1-3	solute carrier family 29 member 1 (Augustine blood group)	NA	NA	NA
LE22989	97.275	-4.13762	0.700217	-5.90906	3.44e-09	2.52e-08	Itprip-8	inositol 1,4,5-trisphosphate receptor interacting protein	PF03281	Mab-21	NA
LE30175	83.9557	-4.13668	0.78615	-5.26195	1.43e-07	8.6e-07	Cpa1-2	carboxypeptidase A1	PF00246;PF02244	Peptidase_M14;Propep_M14	GO:0006508;GO:0004181;GO:0004180;GO:0008270
LE22387	13.1585	-4.13384	1.78137	-2.32059	0.0203089	0.0459069	UnkProt_7556	NA	NA	NA	NA
LE02096	61.9679	-4.13088	0.870288	-4.74657	2.07e-06	1.07e-05	Mpg	N-methylpurine DNA glycosylase	PF02245	Pur_DNA_glyco	GO:0006284;GO:0003905;GO:0003677
LE00935	13.3135	-4.12992	1.77144	-2.33139	0.0197328	0.0447873	Nt5c1a-2	5'-nucleotidase, cytosolic IA	PF06189	5-nucleotidase	GO:0005737;GO:0008253;GO:0000287;GO:0009117;GO:0000166
LE28661	8081.33	-4.12648	0.38024	-10.8523	1.94e-27	4.68e-26	Hbd-3	hemoglobin subunit delta	PF00042	Globin	GO:0020037
LE18293	103.07	-4.12379	0.753293	-5.47434	4.39e-08	2.82e-07	Tgm2-1	transglutaminase 2	PF01841;PF00927;PF00868	Transglut_core;Transglut_C;Transglut_N	GO:0003810;GO:0018149
LE21814	622.772	-4.12245	0.357633	-11.527	9.64e-31	2.75e-29	Palm-2	paralemmin	PF03285	Paralemmin	GO:0008360;GO:0016020
LE10266	13.3536	-4.12196	1.78447	-2.3099	0.0208936	0.0470427	Mtus2-1	microtubule associated scaffold protein 2	NA	NA	NA
LE01080	40.0206	-4.12138	1.11429	-3.69865	0.000217	0.000795	Adgrb3-1	adhesion G protein-coupled receptor B3	PF01825;PF16489;PF00002;PF00090;PF02793	GPS;GAIN;7tm_2;TSP_1;HRM	GO:0004930;GO:0016020;GO:0007186;GO:0016021
LE25274	761.643	-4.11872	0.404804	-10.1746	2.57e-24	5.42e-23	Myl4-1	myosin light chain 4	NA	NA	NA
LE01821	922.96	-4.11819	0.304469	-13.5258	1.1e-41	5.13e-40	Mycn	MYCN proto-oncogene, bHLH transcription factor	PF00010;PF01056	HLH;Myc_N	GO:0003700;GO:0006355;GO:0046983
LE12972	25.2426	-4.11783	1.34072	-3.07135	0.00213096	0.00628034	Hmx3-3	H6 family homeobox 3	PF00046	Homeodomain	GO:0003677
LE00560	51.7963	-4.11634	0.951189	-4.32757	1.51e-05	6.83e-05	Pdgfrl-1	platelet derived growth factor receptor like	PF13927	Ig_3	NA
LE22083	1648.58	-4.11446	0.257963	-15.9498	2.86e-57	2.36e-55	Aldoc	aldolase, fructose-bisphosphate C	PF00274	Glycolytic	GO:0006096;GO:0004332
LE07333	44.7047	-4.11157	1.46785	-2.80108	0.00509317	0.0137326	Vil1-2	villin 1	PF00626	Gelsolin	NA
LE10195	358.981	-4.10389	0.41032	-10.0017	1.5e-23	3e-22	Ednrb-1	endothelin receptor type B	PF00001	7tm_1	GO:0004930;GO:0007186;GO:0016021
LE28049	433.417	-4.09864	0.377117	-10.8683	1.63e-27	3.96e-26	Tinagl1	tubulointerstitial nephritis antigen like 1	PF00112;PF05375	Peptidase_C1;Pacifastin_I	GO:0006508;GO:0008234;GO:0030414
LE17494	23.4227	-4.09391	1.52575	-2.68321	0.00729194	0.0188417	Adamts19-3	ADAM metallopeptidase with thrombospondin type 1 motif 19	PF00090	TSP_1	NA
LE16722	18.4471	-4.0934	1.67063	-2.45021	0.0142771	0.0337826	Nim1k-2	NIM1 serine/threonine protein kinase	PF00069	Pkinase	GO:0006468;GO:0005524;GO:0004672
LE26949	243.604	-4.092	0.495276	-8.26205	1.43e-16	1.9e-15	Sh3bp5	SH3 domain binding protein 5	PF05276	SH3BP5	GO:0035556
LE25986	19.0107	-4.09013	1.50716	-2.7138	0.00665165	0.0174311	Rab11fip4-3	RAB11 family interacting protein 4	PF09457	RBD-FIP	NA
LE19526	31.6481	-4.08534	1.17445	-3.47851	0.000504	0.00171201	Gpr101	G protein-coupled receptor 101	PF00001	7tm_1	GO:0004930;GO:0007186;GO:0016021
LE04250	31.8138	-4.0826	1.173	-3.48047	0.000501	0.00170113	Baiap2l2	BAI1 associated protein 2 like 2	PF14604;PF08397	SH3_9;IMD	GO:0007009;GO:0005515
LE08840	25.4243	-4.07805	1.29954	-3.13807	0.00170067	0.00511729	Clstn2-1	calsyntenin 2	NA	NA	NA
LE21630	18.1742	-4.07725	1.52391	-2.67552	0.00746139	0.0192286	UnkProt_7382	NA	PF00612	IQ	GO:0005515
LE24157	683.347	-4.07006	0.438911	-9.2731	1.81e-20	3.07e-19	Col15a1-1	collagen type XV alpha 1 chain	PF01391;PF06482	Collagen;Endostatin	NA
LE07612	151.808	-4.06664	0.57336	-7.09264	1.32e-12	1.31e-11	Kalrn-2	kalirin RhoGEF kinase	PF00435;PF00621;PF00650;PF00169	Spectrin;RhoGEF;CRAL_TRIO;PH	GO:0005089;GO:0005515;GO:0035023
LE15052	51.9952	-4.06471	0.931491	-4.36366	1.28e-05	5.88e-05	Cpne2	copine 2	PF07002;PF00168	Copine;C2	NA
LE12877	234.091	-4.06285	0.483121	-8.40958	4.11e-17	5.65e-16	Inafm2-2	InaF motif containing 2	PF15018	InaF-motif	NA
LE11320	35.8485	-4.05979	1.1076	-3.6654	0.000247	0.000894	Trim39-8	tripartite motif containing 39	PF15227;PF00622;PF13765	zf-C3HC4_4;SPRY;PRY	GO:0005515
LE03533	24.274	-4.05874	1.51467	-2.67963	0.00737039	0.0190128	Plcb1-2	phospholipase C beta 1	PF00387;PF09279;PF06631;PF00168;PF00388	PI-PLC-Y;EF-hand_like;DUF1154;C2;PI-PLC-X	GO:0004435;GO:0006629;GO:0035556;GO:0007165
LE01358	73.0514	-4.05766	1.04763	-3.87316	0.000107	0.000417	Alkal2	ALK and LTK ligand 2	PF15129	FAM150	GO:0030298;GO:0030971
LE03900	122.445	-4.05183	0.628379	-6.44806	1.13e-10	9.54e-10	Cryab-1	crystallin alpha B	PF00525;PF00011	Crystallin;HSP20	GO:0005212
LE20974	436.798	-4.05039	0.401564	-10.0865	6.34e-24	1.3e-22	Adamts9-2	ADAM metallopeptidase with thrombospondin type 1 motif 9	PF08685;PF05986;PF00090;PF17771;PF01562;PF01421	GON;ADAM_spacer1;TSP_1;ADAM_CR_2;Pep_M12B_propep;Reprolysin	GO:0006508;GO:0004222;GO:0008270
LE06676	695.845	-4.05	1.19781	-3.38116	0.000722	0.00236952	Erg	ERG, ETS transcription factor	PF02198;PF00178	SAM_PNT;Ets	GO:0003700;GO:0043565;GO:0005634;GO:0006355
LE20597	1015.49	-4.04721	0.54086	-7.48291	7.27e-14	7.99e-13	Sema3a-1	semaphorin 3A	PF01403	Sema	GO:0005515
LE13197	105.237	-4.03768	0.686091	-5.88506	3.98e-09	2.88e-08	Il11ra	interleukin 11 receptor subunit alpha	PF14529	Exo_endo_phos_2	NA
LE07749	24.7213	-4.03347	1.31007	-3.07882	0.0020782	0.00613967	Osbpl6-1	oxysterol binding protein like 6	PF09004;PF01237;PF15409	DUF1891;Oxysterol_BP;PH_8	GO:0016706;GO:0008168;GO:0055114
LE26284	93.2378	-4.0321	0.714546	-5.64289	1.67e-08	1.13e-07	Hacd1	3-hydroxyacyl-CoA dehydratase 1	PF04387	PTPLA	NA
LE23956	252.803	-4.02454	0.482231	-8.34567	7.08e-17	9.59e-16	Arhgap28	Rho GTPase activating protein 28	PF00620	RhoGAP	GO:0007165
LE14348	143.844	-4.02263	0.692982	-5.80482	6.44e-09	4.53e-08	Enpep-1	glutamyl aminopeptidase	PF17900;PF11838;PF01433	Peptidase_M1_N;ERAP1_C;Peptidase_M1	GO:0008270;GO:0008237
LE30262	49.9288	-4.02199	1.3518	-2.97529	0.00292715	0.00835905	Vil1-1	villin 1	PF02209;PF00626	VHP;Gelsolin	GO:0003779;GO:0007010
LE20075	41.9037	-4.01843	1.04633	-3.84048	0.000123	0.000473	Xpnpep2	X-prolyl aminopeptidase 2	PF16189;PF00557;PF16188;PF01321	Creatinase_N_2;Peptidase_M24;Peptidase_M24_C;Creatinase_N	GO:0016787
LE15308	148.132	-4.01779	0.628455	-6.39312	1.63e-10	1.35e-09	B3gnt9	UDP-GlcNAc:betaGal beta-1,3-N-acetylglucosaminyltransferase 9	PF01762	Galactosyl_T	GO:0016020;GO:0008378;GO:0006486
LE17698	1451.75	-4.01279	0.454338	-8.83217	1.03e-18	1.55e-17	Mamdc2-2	MAM domain containing 2	PF00629	MAM	GO:0016020
LE13176	52.0902	-4.01168	0.92436	-4.33995	1.43e-05	6.49e-05	Pdgfc-1	platelet derived growth factor C	PF00431	CUB	NA
LE00035	20.4993	-4.01124	1.60459	-2.49984	0.0124248	0.0299126	Pcdhgc5-23	protocadherin gamma subfamily C, 5	PF00028;PF16492;PF08266	Cadherin;Cadherin_C_2;Cadherin_2	GO:0016020;GO:0005509;GO:0007156
LE29948	96.7254	-4.01015	0.715642	-5.60357	2.1e-08	1.4e-07	Ccdc3-5	coiled-coil domain containing 3	NA	NA	NA
LE23776	36.3107	-4.00508	1.13204	-3.53792	0.000403	0.00139711	Gdf6-1	growth differentiation factor 6	PF00019;PF00688	TGF_beta;TGFb_propeptide	GO:0008083
LE24709	936.725	-4.00424	0.296639	-13.4987	1.59e-41	7.34e-40	Lama1	laminin subunit alpha 1	PF00053;PF00054;PF06009;PF00052;PF00055;PF02210;PF06008	Laminin_EGF;Laminin_G_1;Laminin_II;Laminin_B;Laminin_N;Laminin_G_2;Laminin_I	GO:0007155;GO:0005102;GO:0030334;GO:0030155;GO:0045995
LE30394	170.651	-4.00321	0.616779	-6.4905	8.56e-11	7.29e-10	Tdrkh	tudor and KH domain containing	PF00013;PF00567	KH_1;TUDOR	GO:0003723
LE28918	8019.98	-4.00277	0.889017	-4.50247	6.72e-06	3.23e-05	Hba2-3	hemoglobin subunit alpha 2	PF00042	Globin	GO:0020037
LE20975	27.5903	-4.00035	1.51019	-2.64892	0.00807506	0.0205926	Itih4	inter-alpha-trypsin inhibitor heavy chain family member 4	PF00092;PF06668	VWA;ITI_HC_C	GO:0030212;GO:0004867
LE01735	17.2921	-3.99489	1.5458	-2.58435	0.00975633	0.0242573	Col19a1-1	collagen type XIX alpha 1 chain	PF01391	Collagen	NA
LE15407	29.7263	-3.99223	1.19696	-3.33531	0.000852	0.00274539	Snai2-3	snail family transcriptional repressor 2	PF13912;PF00096	zf-C2H2_6;zf-C2H2	GO:0003676
LE08248	41.5003	-3.99185	1.02231	-3.90474	9.43e-05	0.00037	Kcnj3-1	potassium voltage-gated channel subfamily J member 3	PF17655;PF01007	IRK_C;IRK	NA
LE26852	17.5113	-3.99123	1.55645	-2.56431	0.0103382	0.0255075	Fam217a	family with sequence similarity 217 member A	PF15344	FAM217	NA
LE12283	473.508	-3.98894	0.383762	-10.3943	2.63e-25	5.79e-24	Zbtb25	zinc finger and BTB domain containing 25	PF00078;PF00651	RVT_1;BTB	GO:0005515
LE17828	2723.16	-3.98851	0.272655	-14.6284	1.85e-48	1.17e-46	Unc45b	unc-45 myosin chaperone B	PF13181;PF11701	TPR_8;UNC45-central	GO:0005515
LE07897	822.611	-3.98834	0.316787	-12.59	2.4e-36	8.92e-35	Hoxc9	homeobox C9	PF04617;PF00046	Hox9_act;Homeodomain	GO:0005634;GO:0006351;GO:0003677
LE30073	28.1624	-3.98817	1.39787	-2.85303	0.00433051	0.0118935	C3orf20	chromosome 3 open reading frame 20	PF14977	FAM194	NA
LE10003	59.4615	-3.98509	0.958069	-4.1595	3.19e-05	0.000137	Nbea-2	neurobeachin	PF13385;PF15787	Laminin_G_3;DUF4704	NA
LE16759	1035.43	-3.9846	0.317522	-12.5491	4.02e-36	1.47e-34	Rgmb	repulsive guidance molecule BMP co-receptor b	PF06535;PF06534	RGM_N;RGM_C	NA
LE10743	112.872	-3.98326	0.675815	-5.89401	3.77e-09	2.74e-08	Rxra-1	retinoid X receptor alpha	PF11825;PF00104;PF00105	Nuc_recep-AF1;Hormone_recep;zf-C4	GO:0003700;GO:0043565;GO:0005634;GO:0008270;GO:0006355
LE21958	51.5358	-3.98079	0.949802	-4.19118	2.78e-05	0.000121	Mmp21-2	matrix metallopeptidase 21	PF00413	Peptidase_M10	GO:0006508;GO:0004222;GO:0008270;GO:0031012
LE09282	111.513	-3.97809	0.647733	-6.14156	8.17e-10	6.4e-09	Slc9a9-2	solute carrier family 9 member A9	PF00999	Na_H_Exchanger	GO:0006812;GO:0016021;GO:0015299;GO:0055085
LE02527	130.682	-3.97758	0.619384	-6.42183	1.35e-10	1.13e-09	Sh2d5	SH2 domain containing 5	PF00640	PID	GO:0005515
LE12571	94.8739	-3.97128	0.733661	-5.41297	6.2e-08	3.91e-07	Esr2	estrogen receptor 2	PF12497;PF00104;PF00105	ERbeta_N;Hormone_recep;zf-C4	GO:0003700;GO:0043565;GO:0005634;GO:0008270;GO:0006355
LE24489	289.947	-3.96985	0.432302	-9.18305	4.19e-20	6.9e-19	Rspo2-1	R-spondin 2	PF15913	Furin-like_2	NA
LE23932	591.966	-3.96919	0.335692	-11.8239	2.94e-32	8.95e-31	Smarcd3	SWI/SNF related, matrix associated, actin dependent regulator of chromatin, subfamily d, member 3	PF02201	SWIB	GO:0005515
LE03076	249.111	-3.96894	0.475289	-8.35058	6.79e-17	9.22e-16	Nrxn1-3	neurexin 1	PF02210	Laminin_G_2	NA
LE24793	21.4739	-3.96852	1.4083	-2.81795	0.00483309	0.013093	Col9a1-1	collagen type IX alpha 1 chain	PF01391	Collagen	NA
LE15808	61.4769	-3.96743	1.00932	-3.93079	8.47e-05	0.000336	Adck2	aarF domain containing kinase 2	PF03109	ABC1	NA
LE07533	88.2059	-3.9672	0.726309	-5.46214	4.7e-08	3.01e-07	Chn1	chimerin 1	PF00130;PF00017;PF00620	C1_1;SH2;RhoGAP	GO:0035556;GO:0007165
LE06167	318.355	-3.96637	0.425567	-9.32019	1.16e-20	1.99e-19	Enox1	ecto-NOX disulfide-thiol exchanger 1	PF00076	RRM_1	GO:0003676
LE30223	5079.02	-3.96499	0.302224	-13.1194	2.55e-39	1.1e-37	Ldhb-2	lactate dehydrogenase B	PF00056;PF02866	Ldh_1_N;Ldh_1_C	GO:0055114;GO:0016616;GO:0016491
LE10808	114.869	-3.96394	0.777348	-5.09931	3.41e-07	1.96e-06	Slc6a9	solute carrier family 6 member 9	PF00209	SNF	GO:0016021
LE01366	315.487	-3.95931	0.498113	-7.94862	1.89e-15	2.31e-14	Galnt16-1	polypeptide N-acetylgalactosaminyltransferase 16	PF00535;PF02709;PF00652	Glycos_transf_2;Glyco_transf_7C;Ricin_B_lectin	NA
LE14466	66.1012	-3.95924	0.823533	-4.80763	1.53e-06	8.04e-06	Tusc3-1	tumor suppressor candidate 3	PF04756	OST3_OST6	NA
LE19815	93.8433	-3.95713	0.715069	-5.53391	3.13e-08	2.05e-07	Faah2	fatty acid amide hydrolase 2	PF01425	Amidase	NA
LE28043	21.5995	-3.9536	1.39955	-2.82491	0.00472942	0.0128426	Slc30a2-3	solute carrier family 30 member 2	PF01545	Cation_efflux	GO:0006812;GO:0016021;GO:0008324;GO:0055085
LE21766	65.1773	-3.95226	0.966086	-4.09101	4.3e-05	0.000181	UnkProt_7418	NA	PF00612	IQ	GO:0005515
LE08490	8858.56	-3.95225	0.239053	-16.533	2.12e-61	2.03e-59	Col2a1	collagen type II alpha 1 chain	PF01391;PF01410	Collagen;COLFI	GO:0005201
LE29716	40.1087	-3.95096	1.15963	-3.40709	0.000657	0.00216906	Svep1-4	sushi, von Willebrand factor type A, EGF and pentraxin domain containing 1	PF00084	Sushi	NA
LE20786	351.701	-3.95002	0.413966	-9.54188	1.4e-21	2.51e-20	Hyal2-6	hyaluronoglucosaminidase 2	PF01630	Glyco_hydro_56	GO:0004415;GO:0005975
LE26659	23.3368	-3.94911	1.33619	-2.9555	0.00312167	0.00884417	Znf226-2	zinc finger protein 226	PF13912;PF00096	zf-C2H2_6;zf-C2H2	GO:0003676
LE13563	58.2341	-3.94766	0.916551	-4.30708	1.65e-05	7.45e-05	Hmx2	H6 family homeobox 2	PF00046	Homeodomain	GO:0003677
LE08251	31.3365	-3.94446	1.2484	-3.1596	0.00157985	0.00478873	Dpp10-2	dipeptidyl peptidase like 10	PF00326	Peptidase_S9	GO:0006508;GO:0008236
LE01804	943.491	-3.94422	0.302736	-13.0286	8.42e-39	3.52e-37	Trib2-1	tribbles pseudokinase 2	PF00069	Pkinase	GO:0006468;GO:0005524;GO:0004672
LE00611	21.2574	-3.94221	1.40804	-2.79978	0.00511379	0.013776	Tenm2-1	teneurin transmembrane protein 2	PF06484	Ten_N	GO:0016021;GO:0007165
LE29925	501.385	-3.93917	0.374621	-10.5151	7.36e-26	1.66e-24	Anks1b-1	ankyrin repeat and sterile alpha motif domain containing 1B	PF00640;PF00536	PID;SAM_1	GO:0005515
LE26501	40.1424	-3.93718	1.03952	-3.78749	0.000152	0.000575	Frrs1l	ferric chelate reductase 1 like	PF03351	DOMON	NA
LE11541	45.7354	-3.93581	0.987734	-3.98469	6.76e-05	0.000273	UnkProt_3842	NA	PF00002	7tm_2	GO:0004930;GO:0007186;GO:0016021
LE08944	76.4995	-3.93363	0.911898	-4.31367	1.61e-05	7.25e-05	Mogat1	monoacylglycerol O-acyltransferase 1	PF03982	DAGAT	GO:0016747
LE20948	375.803	-3.93239	0.408162	-9.63439	5.72e-22	1.05e-20	Prickle2-1	prickle planar cell polarity protein 2	PF00078;PF09004;PF00412;PF06297	RVT_1;DUF1891;LIM;PET	GO:0016706;GO:0008168;GO:0008270;GO:0055114
LE15761	873.836	-3.93226	0.314881	-12.4881	8.67e-36	3.12e-34	Kera	keratocan	PF13855	LRR_8	GO:0005515
LE11092	1473.94	-3.93209	0.280894	-13.9985	1.59e-44	8.6e-43	Myoc	myocilin	PF02191	OLF	NA
LE15790	235.602	-3.93157	0.603319	-6.51657	7.19e-11	6.17e-10	Lgr5	leucine rich repeat containing G protein-coupled receptor 5	PF01462;PF13855;PF00001	LRRNT;LRR_8;7tm_1	GO:0004930;GO:0007186;GO:0016021;GO:0005515
LE05710	58.1294	-3.93086	0.886805	-4.43261	9.31e-06	4.38e-05	Smoc1-2	SPARC related modular calcium binding 1	PF07648;PF00086;PF10591	Kazal_2;Thyroglobulin_1;SPARC_Ca_bdg	GO:0005509;GO:0005515
LE25602	481.976	-3.93084	0.358355	-10.9691	5.38e-28	1.35e-26	Axin2	axin 2	PF00778;PF08833;PF00615;PF16646	DIX;Axin_b-cat_bind;RGS;AXIN1_TNKS_BD	NA
LE16751	125.096	-3.92978	0.612939	-6.41137	1.44e-10	1.21e-09	Sncaip	synuclein alpha interacting protein	PF12796;PF16700	Ank_2;SNCAIP_SNCA_bd	NA
LE00040	184.438	-3.92378	0.517776	-7.57814	3.51e-14	3.94e-13	Adam19-2	ADAM metallopeptidase domain 19	PF08516;PF00200;PF17921;PF01562;PF01421;PF00665	ADAM_CR;Disintegrin;Integrase_H2C2;Pep_M12B_propep;Reprolysin;rve	GO:0006508;GO:0004222;GO:0015074
LE23574	360.142	-3.92165	0.433886	-9.03843	1.59e-19	2.5e-18	Alox5-2	arachidonate 5-lipoxygenase	PF00305;PF01477	Lipoxygenase;PLAT	GO:0046872;GO:0016702;GO:0005515;GO:0055114
LE00150	811.681	-3.91514	0.353652	-11.0706	1.74e-28	4.48e-27	Pcdhga10	protocadherin gamma subfamily A, 10	PF00028;PF16492;PF15974;PF08266	Cadherin;Cadherin_C_2;Cadherin_tail;Cadherin_2	GO:0016020;GO:0005509;GO:0007156
LE05595	144.519	-3.91377	0.63732	-6.14098	8.2e-10	6.42e-09	Ahnak-10	AHNAK nucleoprotein	NA	NA	NA
LE09745	314.758	-3.91139	0.432334	-9.04715	1.47e-19	2.32e-18	Rasa3	RAS p21 protein activator 3	PF00616;PF00169;PF00168;PF00779	RasGAP;PH;C2;BTK	GO:0035556;GO:0043087
LE24044	36.9913	-3.9104	1.0793	-3.62307	0.000291	0.00103819	Ptprm-1	protein tyrosine phosphatase, receptor type M	PF00041	fn3	GO:0005515
LE24717	46.203	-3.90976	0.974285	-4.01295	6e-05	0.000245	Tmem200a-2	transmembrane protein 200A	PF10177	DUF2371	NA
LE29657	763.139	-3.90736	0.312553	-12.5014	7.33e-36	2.65e-34	Endod1-2	endonuclease domain containing 1	NA	NA	NA
LE06263	39.2497	-3.90732	1.04351	-3.7444	0.000181	0.000672	Sez6l-1	seizure related 6 homolog like	PF00084	Sushi	NA
LE10205	44.0676	-3.90405	0.986277	-3.95837	7.55e-05	0.000302	Gpr45	G protein-coupled receptor 45	PF00001	7tm_1	GO:0004930;GO:0007186;GO:0016021
LE09621	49.7317	-3.90314	0.971067	-4.01943	5.83e-05	0.000239	Dach1-1	dachshund family transcription factor 1	PF02437	Ski_Sno	NA
LE00587	24.5647	-3.90148	1.51593	-2.57366	0.010063	0.0249058	Pcdh10-23	protocadherin 10	PF00028;PF08266	Cadherin;Cadherin_2	GO:0016020;GO:0005509;GO:0007156
LE26648	139.939	-3.89792	0.582095	-6.69638	2.14e-11	1.92e-10	Steap2	STEAP2 metalloreductase	PF03807;PF01794	F420_oxidored;Ferric_reduct	NA
LE28914	10571.1	-3.89717	1.02497	-3.80224	0.000143	0.000545	Hba2-1	hemoglobin subunit alpha 2	PF00042	Globin	GO:0020037
LE26245	177.251	-3.89622	0.529779	-7.35441	1.92e-13	2.06e-12	Hoxa13	homeobox A13	PF12284;PF00046	HoxA13_N;Homeodomain	GO:0003677
LE16636	504.628	-3.89368	0.352291	-11.0524	2.13e-28	5.45e-27	Nr2f1-2	nuclear receptor subfamily 2 group F member 1	PF00105;PF00104	zf-C4;Hormone_recep	GO:0003700;GO:0043565;GO:0005634;GO:0008270;GO:0006355
LE05594	79.5424	-3.89314	0.826949	-4.70783	2.5e-06	1.28e-05	Ahnak-11	AHNAK nucleoprotein	PF00595	PDZ	GO:0005515
LE04034	117.204	-3.88803	0.671057	-5.79389	6.88e-09	4.81e-08	Robo1-4	roundabout guidance receptor 1	PF13927;PF07679;PF00041	Ig_3;I-set;fn3	GO:0005515
LE04204	190.135	-3.88618	0.551977	-7.04048	1.92e-12	1.88e-11	Clmp	CXADR like membrane protein	PF13927;PF07686	Ig_3;V-set	NA
LE19779	28.4823	-3.88056	1.24478	-3.11747	0.00182412	0.00545864	Rab38-2	RAB38, member RAS oncogene family	PF00071	Ras	GO:0003924;GO:0005525
LE08177	198.572	-3.87826	0.502929	-7.71134	1.25e-14	1.44e-13	Hoxd4	homeobox D4	PF00046	Homeodomain	GO:0003677
LE09984	343.135	-3.87712	0.402061	-9.64311	5.26e-22	9.73e-21	Sacs-2	sacsin molecular chaperone	PF00240;PF05168	ubiquitin;HEPN	GO:0005515
LE01447	119.281	-3.87297	0.846846	-4.5734	4.8e-06	2.36e-05	Tpbg	trophoblast glycoprotein	PF13855	LRR_8	GO:0005515
LE19930	7546.95	-3.8728	0.257605	-15.0339	4.41e-51	3.02e-49	Hmgb1-1	high mobility group box 1	PF09004;PF00505;PF09011	DUF1891;HMG_box;HMG_box_2	GO:0016706;GO:0008168;GO:0055114
LE13476	1291.71	-3.87052	0.273565	-14.1485	1.91e-45	1.06e-43	Fras1-2	Fraser extracellular matrix complex subunit 1	PF00078	RVT_1	NA
LE08985	22.8288	-3.86861	1.42587	-2.71316	0.00666454	0.0174522	Acadvl-2	acyl-CoA dehydrogenase very long chain	PF00441;PF02770	Acyl-CoA_dh_1;Acyl-CoA_dh_M	GO:0016627;GO:0055114
LE01855	22.305	-3.868	1.36176	-2.84045	0.00450503	0.0123081	Col24a1-6	collagen type XXIV alpha 1 chain	PF00078;PF01391;PF09004	RVT_1;Collagen;DUF1891	GO:0016706;GO:0008168;GO:0055114
LE16006	55.2026	-3.86198	0.897182	-4.30456	1.67e-05	7.53e-05	Nrcam	neuronal cell adhesion molecule	PF13927;PF07679;PF13882;PF00041	Ig_3;I-set;Bravo_FIGEY;fn3	GO:0005515
LE12960	177.937	-3.86125	0.550258	-7.01717	2.26e-12	2.21e-11	Ca9	carbonic anhydrase 9	PF00194	Carb_anhydrase	NA
LE24634	68.5274	-3.86095	0.84198	-4.58556	4.53e-06	2.24e-05	Ptprm-3	protein tyrosine phosphatase, receptor type M	PF00102	Y_phosphatase	GO:0006470;GO:0004725
LE01803	180.787	-3.86056	0.627686	-6.15046	7.73e-10	6.07e-09	Bmp5	bone morphogenetic protein 5	PF00019;PF00688	TGF_beta;TGFb_propeptide	GO:0008083
LE27369	16.5383	-3.85951	1.56714	-2.46277	0.0137867	0.0328003	Aqp1	aquaporin 1 (Colton blood group)	PF00230	MIP	GO:0016020;GO:0055085;GO:0015267
LE26985	38.6536	-3.85904	1.05151	-3.67001	0.000243	0.00088	Hdac9-2	histone deacetylase 9	PF12203	HDAC4_Gln	NA
LE16932	368.941	-3.85698	0.396134	-9.73654	2.11e-22	3.97e-21	Ptch1-1	patched 1	PF12349;PF02460	Sterol-sensing;Patched	GO:0016021
LE16003	118.201	-3.85503	0.630446	-6.11477	9.67e-10	7.53e-09	Lin7b-3	lin-7 homolog B, crumbs cell polarity complex component	PF02828;PF00595	L27;PDZ	GO:0005515
LE26903	35067	-3.84909	0.278128	-13.8393	1.48e-43	7.53e-42	Vim-4	vimentin	PF00038;PF04732	Filament;Filament_head	GO:0005882
LE18737	725.664	-3.84897	0.312419	-12.3199	7.08e-35	2.43e-33	Adamts14	ADAM metallopeptidase with thrombospondin type 1 motif 14	PF01562;PF05986;PF01421;PF00090;PF17771	Pep_M12B_propep;ADAM_spacer1;Reprolysin;TSP_1;ADAM_CR_2	GO:0006508;GO:0004222
LE02624	1146.5	-3.8489	0.281452	-13.6752	1.43e-42	6.9e-41	Chd5	chromodomain helicase DNA binding protein 5	PF00271;PF00385;PF06465;PF00176;PF00628;PF08074;PF06461;PF08073	Helicase_C;Chromo;DUF1087;SNF2_N;PHD;CHDCT2;DUF1086;CHDNT	GO:0005524
LE19208	205.132	-3.84753	0.561714	-6.84962	7.4e-12	6.94e-11	Ano5	anoctamin 5	PF04547;PF16178	Anoctamin;Anoct_dimer	GO:0046983
LE05602	55.1545	-3.84722	0.902334	-4.26363	2.01e-05	8.92e-05	UnkProt_1923	NA	PF05699;PF02892	Dimer_Tnp_hAT;zf-BED	GO:0046983;GO:0003677
LE09673	1359.23	-3.84656	0.418228	-9.19729	3.67e-20	6.07e-19	UnkProt_3199	NA	PF07679	I-set	NA
LE08975	235.227	-3.84303	1.67924	-2.28855	0.0221057	0.0493923	UnkProt_2965	NA	PF15187	Augurin	NA
LE04831	959.828	-3.83685	0.303984	-12.6219	1.6e-36	6e-35	Sfrp2-2	secreted frizzled related protein 2	PF01392	Fz	GO:0005515
LE13861	19.9076	-3.83566	1.44633	-2.652	0.00800166	0.0204225	Yipf5-2	Yip1 domain family member 5	PF04893	Yip1	GO:0016020
LE24230	142.9	-3.82962	0.576542	-6.6424	3.09e-11	2.73e-10	Bmp7-3	bone morphogenetic protein 7	PF00688	TGFb_propeptide	NA
LE24789	196.885	-3.82433	0.501517	-7.62553	2.43e-14	2.76e-13	Bmper	BMP binding endothelial regulator	PF01826;PF00094;PF08742;PF00093	TIL;VWD;C8;VWC	GO:0005515
LE29906	16.0439	-3.82256	1.58089	-2.41798	0.015607	0.0365235	UnkProt_10379	NA	NA	NA	NA
LE23412	20.4901	-3.81776	1.43795	-2.655	0.00793095	0.0202675	Myo10-9	myosin X	PF00784	MyTH4	GO:0005856
LE03208	15.3677	-3.81602	1.60249	-2.38131	0.0172511	0.0397909	Prkce-6	protein kinase C epsilon	PF00168	C2	NA
LE00684	73.9208	-3.81474	0.770057	-4.95384	7.28e-07	4e-06	Kiaa1191-2	KIAA1191	PF15302	P33MONOX	NA
LE06273	111.931	-3.81361	0.725635	-5.25556	1.48e-07	8.88e-07	Map3k7-2	mitogen-activated protein kinase kinase kinase 7	NA	NA	NA
LE26671	105.886	-3.80984	0.658648	-5.78433	7.28e-09	5.09e-08	Cobl-2	cordon-bleu WH2 repeat protein	PF09469;PF02196	Cobl;RBD	GO:0007165
LE21935	64.023	-3.80828	0.844951	-4.5071	6.57e-06	3.16e-05	Shd	Src homology 2 domain containing transforming protein D	NA	NA	NA
LE14634	237.825	-3.80699	0.558835	-6.81237	9.6e-12	8.9e-11	Spock3-1	SPARC (osteonectin), cwcv and kazal like domains proteoglycan 3	PF07648	Kazal_2	GO:0005515
LE21069	96.5464	-3.80612	0.713085	-5.33755	9.42e-08	5.81e-07	Grm7	glutamate metabotropic receptor 7	PF07562;PF00003;PF01094	NCD3G;7tm_3;ANF_receptor	GO:0004930;GO:0007186;GO:0016021
LE00074	58.6521	-3.80249	0.854288	-4.45107	8.54e-06	4.04e-05	Slc25a48	solute carrier family 25 member 48	PF00153	Mito_carr	NA
LE20910	197.905	-3.8018	0.509402	-7.46326	8.44e-14	9.22e-13	Mapkapk3	mitogen-activated protein kinase-activated protein kinase 3	PF00069	Pkinase	GO:0006468;GO:0005524;GO:0004672
LE16289	88.6119	-3.80138	0.994726	-3.82154	0.000133	0.000507	UnkProt_5521	NA	NA	NA	NA
LE09127	91.1129	-3.79935	0.702495	-5.40837	6.36e-08	4e-07	Trpc1	transient receptor potential cation channel subfamily C member 1	PF12796;PF00520;PF08344	Ank_2;Ion_trans;TRP_2	GO:0005216;GO:0016020;GO:0006811;GO:0055085
LE22052	19.2103	-3.79774	1.64616	-2.30703	0.0210534	0.0473617	Slc47a1-2	solute carrier family 47 member 1	PF01554	MatE	GO:0015238;GO:0015297;GO:0016020;GO:0006855;GO:0055085
LE22890	298.099	-3.79403	0.431001	-8.80284	1.33e-18	2e-17	Znf84-2	zinc finger protein 84	PF00096	zf-C2H2	GO:0003676
LE13228	118.757	-3.79279	0.620071	-6.11671	9.55e-10	7.45e-09	Hspb3	heat shock protein family B (small) member 3	PF00011	HSP20	NA
LE09700	589.069	-3.7898	0.410636	-9.2291	2.73e-20	4.55e-19	Rdx	radixin	PF09379;PF09380;PF00769;PF00373	FERM_N;FERM_C;ERM;FERM_M	NA
LE29059	211.509	-3.78923	0.621455	-6.09736	1.08e-09	8.34e-09	Rbfox1	RNA binding fox-1 homolog 1	PF00076;PF12414	RRM_1;Fox-1_C	GO:0003676
LE09950	200.333	-3.78463	0.578815	-6.53858	6.21e-11	5.35e-10	Mtmr2	myotubularin related protein 2	PF06602;PF02893	Myotub-related;GRAM	NA
LE29827	3317.13	-3.78315	0.304434	-12.4269	1.87e-35	6.67e-34	Lamb1-1	laminin subunit beta 1	PF00055;PF00053	Laminin_N;Laminin_EGF	NA
LE22174	727.016	-3.78163	0.318148	-11.8864	1.39e-32	4.3e-31	Smtnl2-1	smoothelin like 2	PF00307	CH	GO:0005515
LE03798	20.8858	-3.77729	1.38286	-2.7315	0.00630466	0.0166077	Robo2-3	roundabout guidance receptor 2	PF07679	I-set	NA
LE06552	15.5012	-3.77668	1.60094	-2.35904	0.0183221	0.0419389	Cxorf36	chromosome X open reading frame 36	PF12260	PIP49_C	NA
LE12691	1897.05	-3.77574	0.288388	-13.0926	3.63e-39	1.55e-37	Fermt2	fermitin family member 2	PF18124;PF00373;PF00169	Kindlin_2_N;FERM_M;PH	NA
LE24010	1191.83	-3.77527	0.329844	-11.4457	2.47e-30	6.9e-29	Cdh2	cadherin 2	PF00028;PF01049;PF08758	Cadherin;Cadherin_C;Cadherin_pro	GO:0016020;GO:0005509;GO:0007156
LE03189	25.8923	-3.77106	1.28365	-2.93778	0.00330576	0.00930924	Clip4-3	CAP-Gly domain containing linker protein family member 4	PF01302	CAP_GLY	NA
LE06848	124.891	-3.76548	0.783001	-4.80904	1.52e-06	8e-06	Cadm2-3	cell adhesion molecule 2	PF08205	C2-set_2	NA
LE07744	41.7714	-3.76537	1.037	-3.63101	0.000282	0.00100992	Hoxa2-1	homeobox A2	PF00046	Homeodomain	GO:0003677
LE22219	1219.1	-3.76186	0.288144	-13.0555	5.91e-39	2.48e-37	Auts2-2	AUTS2, activator of transcription and developmental regulator	PF15336	Auts2	NA
LE15745	87.9785	-3.7612	0.734856	-5.11828	3.08e-07	1.78e-06	Ptprb	protein tyrosine phosphatase, receptor type B	PF00102;PF18861;PF00041	Y_phosphatase;PTP_tm;fn3	GO:0006470;GO:0004725;GO:0005515
LE09874	1324.82	-3.76013	0.327921	-11.4666	1.94e-30	5.47e-29	Frem2-1	FRAS1 related extracellular matrix protein 2	PF16184;PF03160	Cadherin_3;Calx-beta	GO:0007154;GO:0016021
LE19769	976.211	-3.75796	0.336855	-11.156	6.69e-29	1.75e-27	Sept6-1	septin 6	PF00735	Septin	GO:0005525
LE08932	1638.29	-3.75135	0.319069	-11.7572	6.49e-32	1.93e-30	Ptx3	pentraxin 3	PF00354	Pentaxin	NA
LE19588	71.9856	-3.75006	0.786438	-4.76842	1.86e-06	9.67e-06	Pcdh9-3	protocadherin 9	PF00028;PF08374;PF08266	Cadherin;Protocadherin;Cadherin_2	GO:0016020;GO:0005509;GO:0007156
LE26267	25.1905	-3.74956	1.26088	-2.97377	0.00294169	0.00839522	Cubn-2	cubilin	PF00431	CUB	NA
LE01190	40.7158	-3.73741	1.01099	-3.69679	0.000218	0.0008	UnkProt_445	NA	NA	NA	NA
LE21641	47.3591	-3.73738	0.982719	-3.8031	0.000143	0.000543	Plvap	plasmalemma vesicle associated protein	PF06637	PV-1	NA
LE15978	497.695	-3.736	0.35272	-10.592	3.25e-26	7.46e-25	Nav3-2	neuron navigator 3	PF00004	AAA	GO:0005524
LE21237	150.066	-3.73549	0.557284	-6.70303	2.04e-11	1.84e-10	UnkProt_7232	NA	NA	NA	NA
LE05639	305.675	-3.73468	0.444342	-8.40497	4.28e-17	5.86e-16	Chp2	calcineurin like EF-hand protein 2	PF13499	EF-hand_7	GO:0005509
LE22134	36.6024	-3.73396	1.06994	-3.48988	0.000483	0.0016466	Foxn1	forkhead box N1	PF00250	Forkhead	GO:0003700;GO:0043565;GO:0006355
LE08434	53.4592	-3.7324	0.934193	-3.99533	6.46e-05	0.000263	UnkProt_2811	NA	NA	NA	NA
LE16108	18.3012	-3.73199	1.47652	-2.52756	0.0114859	0.0279852	L1cam	L1 cell adhesion molecule	PF07679;PF13927	I-set;Ig_3	NA
LE11006	518.651	-3.73149	0.402574	-9.26908	1.88e-20	3.18e-19	Lepr	leptin receptor	PF06328;PF18589	Lep_receptor_Ig;ObR_Ig	NA
LE23244	42.775	-3.73053	1.03158	-3.61632	0.000299	0.00106277	Vav3-3	vav guanine nucleotide exchange factor 3	PF00621;PF00307	RhoGEF;CH	GO:0005089;GO:0005515;GO:0035023
LE03993	54.7085	-3.72834	0.890127	-4.18855	2.81e-05	0.000122	Layn	layilin	PF00059	Lectin_C	NA
LE11722	50.9518	-3.7245	0.9142	-4.07405	4.62e-05	0.000193	Tmem132c-1	transmembrane protein 132C	PF15706;PF16070	TMEM132D_C;TMEM132	NA
LE02425	1586.89	-3.72234	0.310932	-11.9716	5.01e-33	1.58e-31	Hspg2-2	heparan sulfate proteoglycan 2	PF00053;PF07679;PF00052;PF00008;PF00054;PF00057;PF13927	Laminin_EGF;I-set;Laminin_B;EGF;Laminin_G_1;Ldl_recept_a;Ig_3	GO:0005515
LE21393	76.5607	-3.71702	0.7794	-4.76907	1.85e-06	9.64e-06	Tns1-2	tensin 1	PF10409	PTEN_C2	NA
LE22718	25.4791	-3.71675	1.25711	-2.95658	0.0031107	0.00881544	Dhx32-2	DEAH-box helicase 32 (putative)	PF07717;PF04408	OB_NTP_bind;HA2	GO:0004386
LE27549	1578.23	-3.71648	0.269768	-13.7766	3.53e-43	1.76e-41	Fzd1	frizzled class receptor 1	PF01392;PF01534	Fz;Frizzled	GO:0016020;GO:0005515;GO:0007166
LE01749	24.5116	-3.7128	1.27467	-2.91277	0.00358243	0.0100132	UnkProt_653	NA	NA	NA	NA
LE17691	20.1641	-3.71126	1.3939	-2.6625	0.00775636	0.0198657	Dmgdh	dimethylglycine dehydrogenase	PF16350;PF01571;PF01266;PF08669	FAO_M;GCV_T;DAO;GCV_T_C	GO:0055114;GO:0016491
LE10842	3538.22	-3.70979	0.273222	-13.5779	5.41e-42	2.56e-40	Prrx1	paired related homeobox 1	PF03826;PF00046	OAR;Homeodomain	GO:0003677
LE00628	19.0762	-3.70336	1.46441	-2.5289	0.011442	0.0278964	Ppp2r2b	protein phosphatase 2 regulatory subunit Bbeta	NA	NA	NA
LE19985	25.6678	-3.70282	1.29527	-2.85873	0.00425341	0.011701	Gab3	GRB2 associated binding protein 3	PF00169	PH	NA
LE21645	154.13	-3.70055	0.551144	-6.71431	1.89e-11	1.71e-10	Cbarp	CACN subunit beta associated regulatory protein	NA	NA	NA
LE16980	105.739	-3.70044	0.649353	-5.69866	1.21e-08	8.27e-08	Adgrl3-3	adhesion G protein-coupled receptor L3	PF02140;PF02191	Gal_Lectin;OLF	GO:0030246
LE01076	240.793	-3.69697	0.464355	-7.96152	1.7e-15	2.09e-14	Slc29a1-1	solute carrier family 29 member 1 (Augustine blood group)	PF01733	Nucleoside_tran	GO:0016021;GO:0005337;GO:1901642
LE08463	866.857	-3.69592	0.302961	-12.1993	3.13e-34	1.05e-32	Itga5	integrin subunit alpha 5	PF08441	Integrin_alpha2	NA
LE09139	70.1487	-3.69273	0.835735	-4.41854	9.94e-06	4.66e-05	Foxl2-2	forkhead box L2	PF00250	Forkhead	GO:0003700;GO:0043565;GO:0006355
LE20854	201.367	-3.68768	0.498073	-7.4039	1.32e-13	1.43e-12	Ptpdc1-1	protein tyrosine phosphatase domain containing 1	PF00782	DSPc	GO:0016311;GO:0008138
LE08455	85.3883	-3.68688	0.803283	-4.58976	4.44e-06	2.19e-05	Ankrd52	ankyrin repeat domain 52	NA	NA	NA
LE29149	2111.92	-3.68613	0.280693	-13.1322	2.15e-39	9.34e-38	Tpm1	tropomyosin 1	PF00261	Tropomyosin	NA
LE21261	79.8919	-3.68588	0.738334	-4.99216	5.97e-07	3.33e-06	Tpcn2-1	two pore segment channel 2	PF00520	Ion_trans	GO:0005216;GO:0016020;GO:0006811;GO:0055085
LE04046	901.855	-3.68502	0.292777	-12.5864	2.51e-36	9.29e-35	Pknox2	PBX/knotted 1 homeobox 2	PF16493;PF05920	Meis_PKNOX_N;Homeobox_KN	GO:0006355;GO:0003677
LE09972	26.4077	-3.68314	1.29869	-2.83604	0.00456764	0.0124532	UnkProt_3308	NA	NA	NA	NA
LE28159	17.9297	-3.68205	1.4867	-2.47667	0.0132616	0.0316786	Adgrb2-1	adhesion G protein-coupled receptor B2	PF01825;PF16489;PF00002;PF00090;PF02793	GPS;GAIN;7tm_2;TSP_1;HRM	GO:0004930;GO:0016020;GO:0007186;GO:0016021
LE23467	46.2338	-3.68191	0.960297	-3.83414	0.000126	0.000484	Pth1r-2	parathyroid hormone 1 receptor	PF00002;PF02793	7tm_2;HRM	GO:0004930;GO:0016020;GO:0007186;GO:0016021
LE06286	67.1494	-3.68058	0.80307	-4.58313	4.58e-06	2.26e-05	Tspan7-2	tetraspanin 7	PF00335	Tetraspanin	GO:0016021
LE12258	21.208	-3.68043	1.3862	-2.65505	0.00792969	0.0202671	Dll4-1	delta like canonical Notch ligand 4	PF01414;PF07657;PF00008;PF12661	DSL;MNNL;EGF;hEGF	GO:0007154;GO:0016021;GO:0016020;GO:0007275;GO:0007219
LE05404	42.6492	-3.67921	1.16333	-3.16264	0.00156344	0.0047437	Slc24a5	solute carrier family 24 member 5	PF01699	Na_Ca_ex	GO:0016021;GO:0055085
LE05829	126.88	-3.67775	0.607113	-6.05777	1.38e-09	1.05e-08	Meis2-2	Meis homeobox 2	PF16493;PF05920	Meis_PKNOX_N;Homeobox_KN	GO:0006355;GO:0003677
LE14506	58.5626	-3.67694	0.859263	-4.27918	1.88e-05	8.36e-05	Gria2-2	glutamate ionotropic receptor AMPA type subunit 2	PF00060;PF10613;PF01094	Lig_chan;Lig_chan-Glu_bd;ANF_receptor	GO:0016020;GO:0004970
LE15395	235.305	-3.67678	0.4622	-7.95496	1.79e-15	2.2e-14	Kiaa0895l	KIAA0895 like	PF08014	DUF1704	NA
LE16408	186.988	-3.67616	0.535726	-6.86201	6.79e-12	6.39e-11	St6galnac3-2	ST6 N-acetylgalactosaminide alpha-2,6-sialyltransferase 3	PF00777	Glyco_transf_29	GO:0006486;GO:0008373
LE24539	148.212	-3.67612	0.570193	-6.44716	1.14e-10	9.59e-10	Tmem64	transmembrane protein 64	PF09335	SNARE_assoc	NA
LE07107	18.4349	-3.67546	1.47426	-2.49309	0.0126638	0.0304333	Dmtn-1	dematin actin binding protein	PF16182	AbLIM_anchor	NA
LE07436	530.485	-3.67406	0.363725	-10.1012	5.46e-24	1.12e-22	Znf208	zinc finger protein 208	PF13912;PF00096	zf-C2H2_6;zf-C2H2	GO:0003676
LE22791	19.675	-3.67398	1.41508	-2.59631	0.0094232	0.0235098	Plce1-1	phospholipase C epsilon 1	NA	NA	NA
LE19046	110.001	-3.67337	0.635047	-5.78441	7.28e-09	5.09e-08	B4galnt4-2	beta-1,4-N-acetyl-galactosaminyltransferase 4	PF00078;PF05679	RVT_1;CHGN	GO:0008376;GO:0032580
LE19642	175.618	-3.67111	0.555671	-6.60663	3.93e-11	3.44e-10	Dach1-2	dachshund family transcription factor 1	PF02437	Ski_Sno	NA
LE15463	29.4299	-3.66962	1.249	-2.93804	0.0033029	0.00930434	Lrrn3	leucine rich repeat neuronal 3	PF07679;PF13855;PF00041	I-set;LRR_8;fn3	GO:0005515
LE13242	636.081	-3.66753	0.36234	-10.1218	4.42e-24	9.18e-23	Ank2	ankyrin 2	PF13637;PF17809;PF12796;PF00791;PF00531;PF00023	Ank_4;UPA_2;Ank_2;ZU5;Death;Ank	GO:0007165;GO:0005515
LE21582	2075.55	-3.66672	0.321623	-11.4007	4.15e-30	1.15e-28	Fbn2-6	fibrillin 2	PF07645;PF00683	EGF_CA;TB	GO:0005509
LE16604	43.0317	-3.66481	1.01132	-3.6238	0.00029	0.00103588	Lrfn4	leucine rich repeat and fibronectin type III domain containing 4	PF07679;PF13855;PF00041	I-set;LRR_8;fn3	GO:0005515
LE01612	28.7332	-3.66348	1.19504	-3.06557	0.00217257	0.00639164	Hck-1	HCK proto-oncogene, Src family tyrosine kinase	PF00017;PF00018;PF07714	SH2;SH3_1;Pkinase_Tyr	GO:0006468;GO:0005515;GO:0004672
LE21049	69.154	-3.65958	0.786184	-4.65486	3.24e-06	1.63e-05	Aldh1l2-1	aldehyde dehydrogenase 1 family member L2	PF00551;PF00171;PF02911	Formyl_trans_N;Aldedh;Formyl_trans_C	GO:0016742;GO:0009058;GO:0055114;GO:0016491
LE23396	160.692	-3.65756	0.566343	-6.45821	1.06e-10	8.95e-10	C1orf52-1	chromosome 1 open reading frame 52	PF15559	DUF4660	NA
LE26920	110.746	-3.65723	0.672674	-5.43685	5.42e-08	3.43e-07	Gse1-1	Gse1 coiled-coil protein	PF12540	DUF3736	NA
LE23807	126.563	-3.65337	0.600321	-6.0857	1.16e-09	8.93e-09	Pag1	phosphoprotein membrane anchor with glycosphingolipid microdomains 1	PF15347	PAG	GO:0035556;GO:0045121;GO:0050868;GO:0005886
LE22518	279.899	-3.65331	0.4342	-8.41389	3.97e-17	5.45e-16	Znf286b-2	zinc finger protein 286B	PF00096	zf-C2H2	GO:0003676
LE28744	23.7819	-3.65233	1.28396	-2.84458	0.00444696	0.0121695	Cacna1h-3	calcium voltage-gated channel subunit alpha1 H	PF00520	Ion_trans	GO:0005216;GO:0016020;GO:0006811;GO:0055085
LE17673	390.861	-3.64975	0.37737	-9.67154	3.98e-22	7.42e-21	Adgrl3-5	adhesion G protein-coupled receptor L3	PF01825;PF02354;PF16489;PF00002;PF02793	GPS;Latrophilin;GAIN;7tm_2;HRM	GO:0004930;GO:0016020;GO:0007186;GO:0016021
LE09577	43.0442	-3.64677	1.03033	-3.53941	0.000401	0.00139054	Dct	dopachrome tautomerase	PF00264	Tyrosinase	GO:0016491
LE15753	32.8938	-3.64598	1.13463	-3.21336	0.00131194	0.00404122	Ank1-4	ankyrin 1	PF12796;PF00023	Ank_2;Ank	GO:0005515
LE21008	62.5437	-3.64584	0.828563	-4.4002	1.08e-05	5.04e-05	Wnk3-1	WNK lysine deficient protein kinase 3	PF00069;PF12202	Pkinase;OSR1_C	GO:0004674;GO:0006468;GO:0005524;GO:0004672
LE00266	67.3526	-3.64576	0.824453	-4.42204	9.78e-06	4.59e-05	Pcdh10-3	protocadherin 10	PF00028;PF16492;PF08266	Cadherin;Cadherin_C_2;Cadherin_2	GO:0016020;GO:0005509;GO:0007156
LE27630	176.783	-3.64309	0.574661	-6.33954	2.3e-10	1.89e-09	Sema5a	semaphorin 5A	PF01403;PF00090	Sema;TSP_1	GO:0005515
LE00609	9522.46	-3.63852	0.212756	-17.1019	1.44e-65	1.62e-63	Tgfbi	transforming growth factor beta induced	PF02469	Fasciclin	NA
LE18385	99.6331	-3.63685	0.684176	-5.31566	1.06e-07	6.51e-07	Mmp24	matrix metallopeptidase 24	PF11857;PF00413;PF01471;PF00045	DUF3377;Peptidase_M10;PG_binding_1;Hemopexin	GO:0006508;GO:0004222;GO:0008270;GO:0031012
LE05839	593.966	-3.63401	0.384768	-9.44468	3.57e-21	6.29e-20	UnkProt_1973	NA	NA	NA	NA
LE05040	41.406	-3.63272	1.11263	-3.26498	0.00109473	0.0034396	Sema7a-1	semaphorin 7A (John Milton Hagen blood group)	PF01403;PF01437	Sema;PSI	GO:0005515
LE21590	103.18	-3.632	0.766756	-4.73684	2.17e-06	1.12e-05	Shf-3	Src homology 2 domain containing F	PF00017	SH2	NA
LE23623	545.207	-3.63065	0.341579	-10.629	2.18e-26	5.04e-25	Mtcl1	microtubule crosslinking factor 1	PF14818;PF11365	DUF4482;SOGA	GO:0010506;GO:0005615
LE04465	78.0888	-3.63024	0.799542	-4.5404	5.61e-06	2.74e-05	Fth1-5	ferritin heavy chain 1	PF00210	Ferritin	GO:0008199;GO:0006879
LE25715	57.751	-3.62972	0.937567	-3.87142	0.000108	0.00042	UnkProt_8863	NA	NA	NA	NA
LE12842	67.2545	-3.62904	0.82738	-4.38618	1.15e-05	5.34e-05	Fut8-2	fucosyltransferase 8	NA	NA	NA
LE18624	37.9937	-3.62755	1.04905	-3.45793	0.000544	0.00183337	UnkProt_6398	NA	PF14999	Shadoo	GO:0031225
LE27737	27.2286	-3.6257	1.20771	-3.00214	0.0026809	0.00773669	UnkProt_9694	NA	NA	NA	NA
LE04948	2324.49	-3.6249	0.249679	-14.5183	9.28e-48	5.74e-46	Fbn1-2	fibrillin 1	PF00008;PF18193;PF14670;PF12947;PF07645;PF12662;PF00683	EGF;Fibrillin_U_N;FXa_inhibition;EGF_3;EGF_CA;cEGF;TB	GO:0005509
LE16330	32.7467	-3.62479	1.10219	-3.28872	0.00100645	0.00318792	UnkProt_5530	NA	NA	NA	NA
LE10850	1138.12	-3.62075	0.28542	-12.6857	7.1e-37	2.7e-35	Ddr2-1	discoidin domain receptor tyrosine kinase 2	PF00754;PF07714	F5_F8_type_C;Pkinase_Tyr	GO:0006468;GO:0004672
LE20965	23.5893	-3.62001	1.29841	-2.78804	0.00530288	0.014208	Wnk2-2	WNK lysine deficient protein kinase 2	PF14529	Exo_endo_phos_2	NA
LE24862	47.0028	-3.61893	0.984494	-3.67593	0.000237	0.000862	Agap3-1	ArfGAP with GTPase domain, ankyrin repeat and PH domain 3	PF00078;PF09004	RVT_1;DUF1891	GO:0016706;GO:0008168;GO:0055114
LE23435	33.0727	-3.61807	1.11137	-3.25551	0.00113191	0.00354181	Glb1l	galactosidase beta 1 like	PF01301	Glyco_hydro_35	NA
LE10193	117.311	-3.61759	0.613356	-5.89802	3.68e-09	2.68e-08	Lnx2-1	ligand of numb-protein X 2	PF13923;PF00595	zf-C3HC4_2;PDZ	GO:0005515
LE10976	39.3163	-3.61599	1.09049	-3.31592	0.000913	0.00292106	UnkProt_3681	NA	NA	NA	NA
LE20512	32.4206	-3.60915	1.10963	-3.25258	0.00114364	0.00357484	UnkProt_7004	NA	NA	NA	NA
LE13107	482.549	-3.60883	0.408874	-8.82627	1.08e-18	1.63e-17	Synpo2	synaptopodin 2	NA	NA	NA
LE15816	7302.68	-3.60771	0.221311	-16.3015	9.63e-60	8.73e-58	Wif1	WNT inhibitory factor 1	PF07974;PF02019;PF12661;PF00008	EGF_2;WIF;hEGF;EGF	NA
LE08224	432.039	-3.60695	0.397417	-9.07598	1.13e-19	1.8e-18	Rftn2	raftlin family member 2	PF15250	Raftlin	NA
LE25236	1563.81	-3.60654	0.270922	-13.3121	1.97e-40	8.75e-39	Etv1-3	ETS variant 1	PF00178;PF04621	Ets;ETS_PEA3_N	GO:0003700;GO:0006355;GO:0005634;GO:0043565
LE00453	36.3618	-3.60568	1.04933	-3.43616	0.00059	0.00197142	UnkProt_163	NA	NA	NA	NA
LE28539	233.921	-3.60217	0.460574	-7.82104	5.24e-15	6.24e-14	Itpripl2	ITPRIP like 2	PF03281	Mab-21	NA
LE06623	66.54	-3.60136	0.795449	-4.52746	5.97e-06	2.89e-05	Slc5a3	solute carrier family 5 member 3	PF00474	SSF	GO:0022857;GO:0016020;GO:0055085
LE15182	60.4401	-3.59903	0.858985	-4.18987	2.79e-05	0.000121	Arhgef40	Rho guanine nucleotide exchange factor 40	NA	NA	NA
LE29536	16.7242	-3.5938	1.51999	-2.36436	0.0180612	0.0414247	Svep1-7	sushi, von Willebrand factor type A, EGF and pentraxin domain containing 1	PF00084	Sushi	NA
LE25120	26.531	-3.58759	1.21782	-2.94592	0.00321999	0.00910019	UnkProt_8673	NA	NA	NA	NA
LE00083	497.227	-3.58457	0.381747	-9.38991	6.01e-21	1.04e-19	Sgcd	sarcoglycan delta	PF04790	Sarcoglycan_1	GO:0016012;GO:0016021
LE08869	2025.46	-3.58353	0.265284	-13.5083	1.4e-41	6.48e-40	Epha4-2	EPH receptor A4	PF07714;PF14575;PF07647;PF01404;PF00041	Pkinase_Tyr;EphA2_TM;SAM_2;Ephrin_lbd;fn3	GO:0006468;GO:0005515;GO:0004672
LE29251	157.545	-3.58162	0.541186	-6.61811	3.64e-11	3.19e-10	Ccnd2-2	cyclin D2	PF00134;PF02984	Cyclin_N;Cyclin_C	GO:0005634
LE04113	17.3844	-3.5813	1.5028	-2.38309	0.017168	0.0396393	Barx2	BARX homeobox 2	PF00046	Homeodomain	GO:0003677
LE12252	60.7503	-3.58085	0.825676	-4.33687	1.45e-05	6.57e-05	Capn3-2	calpain 3	PF16648;PF13833;PF01067;PF13202;PF00648	Calpain_u2;EF-hand_8;Calpain_III;EF-hand_5;Peptidase_C2	GO:0006508;GO:0004198;GO:0005509;GO:0005622
LE04114	2777.77	-3.5801	0.233959	-15.3022	7.39e-53	5.26e-51	Adamts15	ADAM metallopeptidase with thrombospondin type 1 motif 15	PF01562;PF05986;PF01421;PF00090;PF17771	Pep_M12B_propep;ADAM_spacer1;Reprolysin;TSP_1;ADAM_CR_2	GO:0006508;GO:0004222
LE26815	19.9705	-3.57553	1.41729	-2.52278	0.0116431	0.0283224	Slc25a13-2	solute carrier family 25 member 13	NA	NA	NA
LE01271	132.046	-3.57087	0.988906	-3.61093	0.000305	0.00108382	Trdn	triadin	NA	NA	NA
LE04377	544.281	-3.56966	0.339928	-10.5012	8.53e-26	1.9e-24	Tspan4-2	tetraspanin 4	PF00335	Tetraspanin	GO:0016021
LE01694	1906.78	-3.56957	0.270045	-13.2184	6.87e-40	3.01e-38	Disp1	dispatched RND transporter family member 1	PF02460	Patched	GO:0016021
LE29590	321.532	-3.56954	0.404566	-8.82315	1.11e-18	1.68e-17	Prelp	proline and arginine rich end leucine rich repeat protein	PF13516;PF00560;PF13855	LRR_6;LRR_1;LRR_8	GO:0005515
LE24940	530.491	-3.56711	0.350626	-10.1735	2.6e-24	5.47e-23	Ptges3l-aarsd1	PTGES3L-AARSD1 readthrough	NA	NA	NA
LE15470	302.682	-3.56674	0.457727	-7.79229	6.58e-15	7.81e-14	Kiaa1549	KIAA1549	PF12877	DUF3827	NA
LE10559	598.664	-3.56535	0.378328	-9.42395	4.34e-21	7.64e-20	Hmcn1-5	hemicentin 1	PF12662;PF00090;PF07474;PF07645	cEGF;TSP_1;G2F;EGF_CA	GO:0005509
LE08759	10351.4	-3.56267	0.292782	-12.1683	4.58e-34	1.52e-32	Pfn2-1	profilin 2	PF00235	Profilin	NA
LE17015	148.423	-3.56141	0.603699	-5.89931	3.65e-09	2.66e-08	Enpp6	ectonucleotide pyrophosphatase/phosphodiesterase 6	PF01663	Phosphodiest	GO:0003824
LE09596	37.0605	-3.55965	1.15119	-3.09216	0.00198708	0.00589329	Kbtbd3	kelch repeat and BTB domain containing 3	PF07707;PF01344;PF00651	BACK;Kelch_1;BTB	GO:0005515
LE20853	44.7653	-3.55858	0.948472	-3.75191	0.000175	0.000654	Ppm1m	protein phosphatase, Mg2+/Mn2+ dependent 1M	PF00481	PP2C	GO:0003824
LE06342	79.324	-3.5568	1.15134	-3.08926	0.00200655	0.00594432	Efhc2	EF-hand domain containing 2	PF06565	DUF1126	NA
LE27518	35.2041	-3.5554	1.34394	-2.64551	0.00815687	0.0207608	Cdh6-1	cadherin 6	PF00028	Cadherin	GO:0016020;GO:0005509;GO:0007156
LE23242	58.8579	-3.54956	0.833851	-4.25682	2.07e-05	9.18e-05	Vav3-2	vav guanine nucleotide exchange factor 3	PF00130;PF00017;PF00018;PF07653	C1_1;SH2;SH3_1;SH3_2	GO:0035556;GO:0005515
LE15261	58.2234	-3.54518	0.849628	-4.17263	3.01e-05	0.00013	Exoc3-3	exocyst complex component 3	PF06046	Sec6	GO:0006887;GO:0000145
LE00726	41.0271	-3.54275	1.00052	-3.5409	0.000399	0.00138324	Snca-1	synuclein alpha	PF01387	Synuclein	NA
LE15938	19.4493	-3.54135	1.42854	-2.47899	0.0131753	0.0315054	Phlda1	pleckstrin homology like domain family A member 1	PF17339	PH_15	NA
LE05684	979.1	-3.5406	0.325064	-10.892	1.26e-27	3.06e-26	Ryr3-1	ryanodine receptor 3	PF08454;PF06459;PF00520;PF13833;PF02026;PF01365	RIH_assoc;RR_TM4-6;Ion_trans;EF-hand_8;RyR;RYDR_ITPR	GO:0005216;GO:0005219;GO:0005262;GO:0006874;GO:0016021;GO:0016020;GO:0070588;GO:0005509;GO:0006811;GO:0055085
LE29598	65.8053	-3.54026	1.03742	-3.41256	0.000644	0.00212912	Casq1	calsequestrin 1	PF01216	Calsequestrin	GO:0005509
LE19411	37.3106	-3.54	1.03514	-3.41983	0.000627	0.00208056	UnkProt_6648	NA	PF15677	CEND1	GO:0021549;GO:0030182
LE20378	96.6915	-3.539	0.699376	-5.06022	4.19e-07	2.38e-06	Stxbp1	syntaxin binding protein 1	PF00995	Sec1	GO:0006904;GO:0016192
LE25301	331.973	-3.53857	0.397597	-8.8999	5.59e-19	8.55e-18	Ppp1r9b	protein phosphatase 1 regulatory subunit 9B	PF17817;PF00595	PDZ_5;PDZ	GO:0005515
LE19756	17.0316	-3.53783	1.5141	-2.33658	0.0194608	0.0442612	Cetn2-2	centrin 2	PF13499	EF-hand_7	GO:0005509
LE25196	57.1069	-3.5349	0.915937	-3.85933	0.000114	0.00044	Cspg5-1	chondroitin sulfate proteoglycan 5	NA	NA	NA
LE01782	327.005	-3.53365	0.401338	-8.80466	1.31e-18	1.97e-17	Mertk	MER proto-oncogene, tyrosine kinase	PF13927;PF13895;PF07714;PF00041	Ig_3;Ig_2;Pkinase_Tyr;fn3	GO:0006468;GO:0005515;GO:0004672
LE25683	44.5888	-3.53042	0.952428	-3.70676	0.00021	0.000772	Sdk2-1	sidekick cell adhesion molecule 2	NA	NA	NA
LE07459	64.6999	-3.52427	0.828698	-4.25278	2.11e-05	9.34e-05	Speg-2	SPEG complex locus	PF07679;PF00041	I-set;fn3	GO:0005515
LE09556	22.3411	-3.52326	1.3128	-2.68378	0.00727943	0.0188259	Flt1-3	fms related tyrosine kinase 1	PF13927;PF07679;PF07714;PF17988	Ig_3;I-set;Pkinase_Tyr;VEGFR-2_TMD	GO:0006468;GO:0004672
LE24056	53.1606	-3.51958	0.895144	-3.93186	8.43e-05	0.000334	Aard	alanine and arginine rich domain containing protein	NA	NA	NA
LE25932	430.824	-3.51609	0.362012	-9.71261	2.66e-22	5e-21	Rac1-2	Rac family small GTPase 1	PF00071	Ras	GO:0003924;GO:0005525
LE20486	44.041	-3.5142	0.955654	-3.67727	0.000236	0.000858	Plpp7	phospholipid phosphatase 7 (inactive)	PF01569	PAP2	NA
LE14483	190.217	-3.51327	0.594078	-5.91383	3.34e-09	2.46e-08	Lrrtm1	leucine rich repeat transmembrane neuronal 1	PF13855	LRR_8	GO:0005515
LE19013	16.1736	-3.51172	1.53449	-2.28852	0.0221072	0.0493923	UnkProt_6526	NA	NA	NA	NA
LE30380	32.3366	-3.50138	1.12619	-3.10904	0.00187694	0.0055975	Tmem60	transmembrane protein 60	PF10269	Tmemb_185A	NA
LE19812	139.04	-3.50094	0.564325	-6.20377	5.51e-10	4.38e-09	Shisa2-1	shisa family member 2	PF13908	Shisa	NA
LE28637	6978.04	-3.50089	1.0413	-3.36203	0.000774	0.00251739	Hba2-2	hemoglobin subunit alpha 2	PF00042	Globin	GO:0020037
LE18215	54.5434	-3.49967	1.00628	-3.47784	0.000505	0.00171568	Pnp-2	purine nucleoside phosphorylase	PF01048	PNP_UDP_1	GO:0003824;GO:0009116
LE10158	675.938	-3.4972	0.44683	-7.8267	5.01e-15	5.97e-14	Anos1-2	anosmin 1	PF17869;PF00095;PF00041	Cys_box;WAP;fn3	GO:0005576;GO:0030414;GO:0005515
LE08430	259.775	-3.49577	0.478502	-7.30566	2.76e-13	2.91e-12	Adcy5	adenylate cyclase 5	PF06327;PF16214;PF00211	DUF1053;AC_N;Guanylate_cyc	GO:0016849;GO:0004016;GO:0005886;GO:0035556;GO:0009190;GO:0006171
LE21818	1844.06	-3.49558	0.341613	-10.2326	1.42e-24	3.02e-23	Cpamd8-2	C3 and PZP like, alpha-2-macroglobulin domain containing 8	PF01835;PF07678;PF12248;PF17791;PF07703;PF17789;PF00207	MG2;TED_complement;Methyltransf_FA;MG3;A2M_BRD;MG4;A2M	GO:0005615;GO:0004866
LE19813	67.8029	-3.49154	0.779942	-4.47667	7.58e-06	3.61e-05	Arhgap20-1	Rho GTPase activating protein 20	PF00788;PF00620	RA;RhoGAP	GO:0007165
LE15009	66.6079	-3.48411	0.858504	-4.05835	4.94e-05	0.000205	UnkProt_5156	NA	PF00106	adh_short	NA
LE23076	50.3695	-3.48294	0.952415	-3.65696	0.000255	0.00092	Pdzd7	PDZ domain containing 7	PF00595	PDZ	GO:0005515
LE16054	73.8437	-3.47798	0.752386	-4.62261	3.79e-06	1.89e-05	Znf345-1	zinc finger protein 345	PF13912;PF00096	zf-C2H2_6;zf-C2H2	GO:0003676
LE22997	198.045	-3.47695	0.50837	-6.8394	7.95e-12	7.43e-11	Twnk	twinkle mtDNA helicase	PF13481	AAA_25	NA
LE15592	805.917	-3.47661	0.322796	-10.7703	4.76e-27	1.13e-25	Tmtc2	transmembrane and tetratricopeptide repeat containing 2	PF13181;PF00515;PF13424;PF08409	TPR_8;TPR_1;TPR_12;DUF1736	GO:0005515
LE29788	310.987	-3.47582	0.428409	-8.11331	4.93e-16	6.29e-15	Rassf8-2	Ras association domain family member 8	PF00788	RA	GO:0007165
LE14043	1128.75	-3.47557	0.426176	-8.15524	3.48e-16	4.51e-15	Tcf4-2	transcription factor 4	PF00010	HLH	GO:0046983
LE02878	169.409	-3.47347	0.529738	-6.55695	5.49e-11	4.76e-10	Lrp11	LDL receptor related protein 11	PF00014;PF00057;PF07502	Kunitz_BPTI;Ldl_recept_a;MANEC	GO:0005515;GO:0004867
LE29927	87.5524	-3.47248	0.726315	-4.78096	1.74e-06	9.12e-06	Bhlhe40-1	basic helix-loop-helix family member e40	PF00010	HLH	GO:0046983
LE02313	44.3166	-3.47085	1.02897	-3.37313	0.000743	0.00242926	Zfp2-1	ZFP2 zinc finger protein	PF00096	zf-C2H2	GO:0003676
LE20248	103.114	-3.47046	0.659806	-5.25981	1.44e-07	8.69e-07	Aif1l	allograft inflammatory factor 1 like	NA	NA	NA
LE01490	212.341	-3.46845	0.473248	-7.32903	2.32e-13	2.48e-12	Cep85l	centrosomal protein 85 like	NA	NA	NA
LE13776	1320.43	-3.46527	0.263505	-13.1507	1.69e-39	7.33e-38	Pdgfra	platelet derived growth factor receptor alpha	PF07679;PF07714	I-set;Pkinase_Tyr	GO:0006468;GO:0004672
LE12460	36.357	-3.46461	1.13786	-3.04484	0.00232806	0.00680752	Alk-2	ALK receptor tyrosine kinase	PF07714;PF12810	Pkinase_Tyr;Gly_rich	GO:0006468;GO:0004672
LE05746	58.6605	-3.46396	0.85299	-4.06096	4.89e-05	0.000203	Zbtb1-1	zinc finger and BTB domain containing 1	PF00651	BTB	GO:0005515
LE07424	97.7285	-3.46256	0.666071	-5.19848	2.01e-07	1.19e-06	C2	complement C2	PF00089;PF00084;PF00092	Trypsin;Sushi;VWA	GO:0004252;GO:0006508
LE22090	1547.34	-3.462	0.268183	-12.9091	4e-38	1.63e-36	P3h1-2	prolyl 3-hydroxylase 1	NA	NA	NA
LE15300	103.149	-3.46109	0.642181	-5.38958	7.06e-08	4.42e-07	Dpy19l3	dpy-19 like C-mannosyltransferase 3	PF10034	Dpy19	GO:0016021
LE00480	46.9041	-3.45267	0.992089	-3.48021	0.000501	0.00170217	Stard10-1	StAR related lipid transfer domain containing 10	PF01852	START	GO:0008289
LE04349	644.463	-3.45172	0.37419	-9.22452	2.85e-20	4.74e-19	Emp2-3	epithelial membrane protein 2	PF00822	PMP22_Claudin	GO:0016021
LE18020	904.623	-3.45154	0.318629	-10.8325	2.42e-27	5.8e-26	Col9a3	collagen type IX alpha 3 chain	PF01391	Collagen	NA
LE07565	134.357	-3.45108	0.571673	-6.0368	1.57e-09	1.19e-08	Slc15a2-1	solute carrier family 15 member 2	PF00854	PTR2	GO:0022857;GO:0016020;GO:0055085
LE11492	20.8471	-3.44828	1.34786	-2.55834	0.0105172	0.0259039	Adora2a-1	adenosine A2a receptor	PF00001	7tm_1	GO:0004930;GO:0007186;GO:0016021
LE28590	40.5717	-3.4473	1.00482	-3.43078	0.000602	0.00200455	Gpr146	G protein-coupled receptor 146	PF00001	7tm_1	GO:0004930;GO:0007186;GO:0016021
LE26571	592.909	-3.44689	0.357209	-9.64952	4.94e-22	9.16e-21	Zeb1	zinc finger E-box binding homeobox 1	PF05605;PF00096	zf-Di19;zf-C2H2	GO:0003676
LE00889	1652.18	-3.4439	0.254467	-13.5338	9.88e-42	4.63e-40	Sox11	SRY-box 11	PF00505	HMG_box	NA
LE00493	29.0929	-3.43826	1.15023	-2.9892	0.00279713	0.00802405	Pcdhgc5-17	protocadherin gamma subfamily C, 5	PF00028;PF16492;PF08266	Cadherin;Cadherin_C_2;Cadherin_2	GO:0016020;GO:0005509;GO:0007156
LE04708	198.682	-3.43716	0.503931	-6.8207	9.06e-12	8.43e-11	UnkProt_1674	NA	NA	NA	NA
LE01576	82.7122	-3.43615	0.708608	-4.84916	1.24e-06	6.61e-06	Disc1	DISC1 scaffold protein	NA	NA	NA
LE11959	20.9566	-3.43385	1.34674	-2.54976	0.0107799	0.0264795	Spef2-4	sperm flagellar 2	PF00406	ADK	NA
LE04009	42.2769	-3.43267	0.971259	-3.53425	0.000409	0.00141453	Bco2	beta-carotene oxygenase 2	PF03055	RPE65	GO:0016702;GO:0055114
LE10413	126.501	-3.43246	0.586359	-5.85384	4.8e-09	3.43e-08	Nbea-1	neurobeachin	PF14844;PF02138;PF00400	PH_BEACH;Beach;WD40	GO:0005515
LE28055	176.519	-3.43077	0.518265	-6.61973	3.6e-11	3.16e-10	Pafah2-1	platelet activating factor acetylhydrolase 2	PF03403	PAF-AH_p_II	GO:0003847;GO:0016042
LE22039	25.1143	-3.43014	1.2324	-2.78329	0.00538099	0.0143878	Bhlha9	basic helix-loop-helix family member a9	PF00010	HLH	GO:0046983
LE21148	34.1833	-3.42907	1.06458	-3.22105	0.00127722	0.00394658	UnkProt_7186	NA	PF05825	PSP94	NA
LE07823	1356.22	-3.42895	0.379153	-9.04372	1.51e-19	2.39e-18	Zeb2	zinc finger E-box binding homeobox 2	PF13912;PF05605;PF00096	zf-C2H2_6;zf-Di19;zf-C2H2	GO:0003676
LE05256	79.8318	-3.42796	0.740894	-4.62679	3.71e-06	1.86e-05	Fsd2	fibronectin type III and SPRY domain containing 2	PF00622;PF00041	SPRY;fn3	GO:0005515
LE17886	286.207	-3.42789	0.421992	-8.12313	4.54e-16	5.84e-15	Mpdz-3	multiple PDZ domain crumbs cell polarity complex component	PF16667;PF00595	MPDZ_u10;PDZ	GO:0005515
LE15691	556.045	-3.42786	0.362096	-9.46671	2.89e-21	5.11e-20	Dusp6	dual specificity phosphatase 6	PF00782;PF00581	DSPc;Rhodanese	GO:0016311;GO:0008138
LE00039	142.753	-3.4211	0.559388	-6.11579	9.61e-10	7.49e-09	Pcdhgc5-24	protocadherin gamma subfamily C, 5	PF00028;PF16492;PF08266	Cadherin;Cadherin_C_2;Cadherin_2	GO:0016020;GO:0005509;GO:0007156
LE18296	403.451	-3.42039	0.36877	-9.27514	1.77e-20	3.01e-19	Prex1	phosphatidylinositol-3,4,5-trisphosphate dependent Rac exchange factor 1	PF00621;PF00610;PF00595	RhoGEF;DEP;PDZ	GO:0005089;GO:0035556;GO:0005515;GO:0035023
LE10534	109.462	-3.42034	0.663212	-5.15724	2.51e-07	1.47e-06	Glis3-2	GLIS family zinc finger 3	PF00096	zf-C2H2	GO:0003676
LE18482	963.112	-3.41786	0.291979	-11.7059	1.19e-31	3.52e-30	Snta1-2	syntrophin alpha 1	NA	NA	NA
LE13277	67.0239	-3.41615	0.80532	-4.24198	2.22e-05	9.77e-05	Reep2-1	receptor accessory protein 2	PF03134	TB2_DP1_HVA22	NA
LE05364	205.118	-3.41347	0.495571	-6.88796	5.66e-12	5.38e-11	Sh3gl3	SH3 domain containing GRB2 like 3, endophilin A3	PF03114;PF00018	BAR;SH3_1	GO:0005737;GO:0005515
LE04964	478.585	-3.41347	0.347666	-9.81823	9.4e-23	1.8e-21	Apba2	amyloid beta precursor protein binding family A member 2	PF00640;PF00595	PID;PDZ	GO:0005515
LE07154	561.296	-3.41208	0.368977	-9.2474	2.3e-20	3.86e-19	Dpysl2-1	dihydropyrimidinase like 2	PF01979	Amidohydro_1	GO:0016787
LE27241	36.5634	-3.41023	1.0714	-3.18296	0.00145778	0.00444966	Zdhhc11	zinc finger DHHC-type containing 11	PF01529	DHHC	NA
LE27409	19.1496	-3.40893	1.44395	-2.36084	0.0182335	0.0417572	Mrc1-2	mannose receptor C-type 1	PF00040;PF00652;PF00059	fn2;Ricin_B_lectin;Lectin_C	NA
LE06436	40.1623	-3.4072	1.03585	-3.28927	0.00100448	0.00318334	UnkProt_2171	NA	NA	NA	NA
LE24828	28.5369	-3.40458	1.15319	-2.9523	0.00315417	0.00892935	Colec10	collectin subfamily member 10	PF01391;PF00059	Collagen;Lectin_C	NA
LE21227	24.9378	-3.39978	1.28383	-2.64815	0.00809343	0.0206309	Tmem71	transmembrane protein 71	PF00078;PF09004;PF15121	RVT_1;DUF1891;TMEM71	GO:0016706;GO:0008168;GO:0055114
LE16655	151.598	-3.39611	0.546602	-6.21314	5.19e-10	4.14e-09	Lhfpl2	LHFPL tetraspan subfamily member 2	PF10242	L_HMGIC_fpl	NA
LE16985	144.993	-3.39163	0.639358	-5.30474	1.13e-07	6.88e-07	Tek-2	TEK receptor tyrosine kinase	PF10430;PF00041;PF07714;PF00047	Ig_Tie2_1;fn3;Pkinase_Tyr;ig	GO:0006468;GO:0005515;GO:0004714;GO:0005887;GO:0004672;GO:0007169;GO:0005524
LE19344	340.751	-3.39068	0.500262	-6.77781	1.22e-11	1.12e-10	Vwce	von Willebrand factor C and EGF domains	PF01826;PF00094;PF07645;PF12662;PF00093	TIL;VWD;EGF_CA;cEGF;VWC	GO:0005509;GO:0005515
LE18610	199.651	-3.39042	0.480907	-7.05005	1.79e-12	1.76e-11	Csgalnact2	chondroitin sulfate N-acetylgalactosaminyltransferase 2	PF05679	CHGN	GO:0008376;GO:0032580
LE19438	433.24	-3.38958	0.359618	-9.42548	4.28e-21	7.54e-20	Olfml1	olfactomedin like 1	PF02191	OLF	NA
LE19708	96.1316	-3.38949	0.666034	-5.08906	3.6e-07	2.06e-06	Ar-1	androgen receptor	PF00105;PF02166	zf-C4;Androgen_recep	GO:0043565;GO:0030521;GO:0003700;GO:0005634;GO:0006355;GO:0008270;GO:0003677;GO:0005496;GO:0004879
LE04533	406.045	-3.38799	0.479952	-7.05902	1.68e-12	1.66e-11	UnkProt_1599	NA	NA	NA	NA
LE01961	102.277	-3.38467	0.65944	-5.13264	2.86e-07	1.66e-06	Mrpl14-1	mitochondrial ribosomal protein L14	PF00238	Ribosomal_L14	GO:0003735;GO:0006412;GO:0005840
LE22185	120.608	-3.3801	0.600114	-5.63243	1.78e-08	1.19e-07	Sept4-1	septin 4	PF00735	Septin	GO:0005525
LE02127	429.411	-3.37098	0.389436	-8.65607	4.88e-18	7.15e-17	Ercc6l	ERCC excision repair 6 like, spindle assembly checkpoint helicase	PF00271;PF00176	Helicase_C;SNF2_N	GO:0005524
LE19525	379.328	-3.36376	0.477482	-7.04478	1.86e-12	1.83e-11	Zic3	Zic family member 3	PF18366;PF00096	zf_ZIC;zf-C2H2	GO:0003676
LE16854	2359.64	-3.36304	0.284183	-11.834	2.6e-32	7.95e-31	Txn-6	thioredoxin	PF00085	Thioredoxin	GO:0045454
LE27672	134.714	-3.36197	0.621675	-5.40793	6.38e-08	4.01e-07	Skida1-2	SKI/DACH domain containing 1	PF15223;PF02437	EPOP;Ski_Sno	NA
LE17283	78.5184	-3.35568	0.720844	-4.65521	3.24e-06	1.63e-05	Adamtsl1	ADAMTS like 1	PF07679;PF00090;PF08686	I-set;TSP_1;PLAC	GO:0008233
LE15466	94.3984	-3.35561	0.674231	-4.97695	6.46e-07	3.58e-06	Grip1-2	glutamate receptor interacting protein 1	PF17820;PF00595	PDZ_6;PDZ	GO:0005515
LE15704	291.929	-3.35273	0.412652	-8.12483	4.48e-16	5.76e-15	Cped1	cadherin like and PC-esterase domain containing 1	PF03133;PF12733	TTL;Cadherin-like	GO:0006464
LE18040	757.929	-3.35132	0.312726	-10.7165	8.52e-27	1.98e-25	Snta1-1	syntrophin alpha 1	PF00595	PDZ	GO:0005515
LE26794	974.949	-3.3497	0.281927	-11.8814	1.48e-32	4.55e-31	Igfbp3	insulin like growth factor binding protein 3	PF00219;PF00086	IGFBP;Thyroglobulin_1	GO:0005520;GO:0005576
LE13474	40.2016	-3.34924	0.999577	-3.35065	0.000806	0.00261105	Ednra	endothelin receptor type A	PF00001	7tm_1	GO:0004930;GO:0007186;GO:0016021
LE29895	22.8478	-3.34556	1.27977	-2.61419	0.00894401	0.02252	UnkProt_10374	NA	NA	NA	NA
LE07831	157.852	-3.34379	0.528733	-6.32417	2.55e-10	2.09e-09	Gulp1	GULP, engulfment adaptor PTB domain containing 1	PF00640	PID	GO:0005515
LE04573	201.74	-3.33999	0.481586	-6.93539	4.05e-12	3.88e-11	Pacsin1-1	protein kinase C and casein kinase substrate in neurons 1	PF00611	FCH	NA
LE20296	99.1979	-3.33946	0.710699	-4.69884	2.62e-06	1.33e-05	Tgfbr3-2	transforming growth factor beta receptor 3	NA	NA	NA
LE18814	1594.79	-3.33359	0.279308	-11.9352	7.76e-33	2.41e-31	Znf503	zinc finger protein 503	PF12402	nlz1	NA
LE07318	107.282	-3.33332	0.625006	-5.33326	9.65e-08	5.94e-07	Tpcn1-1	two pore segment channel 1	PF00520	Ion_trans	GO:0005216;GO:0016020;GO:0006811;GO:0055085
LE15028	74.7028	-3.33256	0.736404	-4.52545	6.03e-06	2.92e-05	Slc6a2	solute carrier family 6 member 2	PF00209	SNF	GO:0016021
LE15810	63.1653	-3.33161	0.811379	-4.10611	4.02e-05	0.00017	Grip1-3	glutamate receptor interacting protein 1	PF00595	PDZ	GO:0005515
LE19098	30.9428	-3.33104	1.12328	-2.96546	0.00302232	0.00859595	Cd44	CD44 molecule (Indian blood group)	PF00193	Xlink	GO:0005540;GO:0007155
LE27889	173.857	-3.33017	0.572326	-5.81865	5.93e-09	4.2e-08	UnkProt_9769	NA	NA	NA	NA
LE08905	226.961	-3.32655	0.454456	-7.31985	2.48e-13	2.64e-12	Ppp2r3a-1	protein phosphatase 2 regulatory subunit B''alpha	PF17958;PF13499	EF-hand_13;EF-hand_7	GO:0005509
LE05242	1079.84	-3.32625	0.283151	-11.7473	7.3e-32	2.17e-30	Nr2f2	nuclear receptor subfamily 2 group F member 2	PF00105;PF00104	zf-C4;Hormone_recep	GO:0003700;GO:0043565;GO:0005634;GO:0008270;GO:0006355
LE02436	342.334	-3.32574	0.469493	-7.08369	1.4e-12	1.4e-11	Megf6-4	multiple EGF like domains 6	PF00053;PF07645;PF12661;PF14670	Laminin_EGF;EGF_CA;hEGF;FXa_inhibition	GO:0005509
LE26662	112.351	-3.32498	0.630999	-5.26939	1.37e-07	8.27e-07	Hscb	HscB mitochondrial iron-sulfur cluster cochaperone	PF07743	HSCB_C	GO:0051259
LE07232	38.3157	-3.32452	0.999699	-3.32552	0.000883	0.00283022	UnkProt_2361	NA	NA	NA	NA
LE09548	233.455	-3.32368	0.454866	-7.30695	2.73e-13	2.89e-12	Katnal1	katanin catalytic subunit A1 like 1	PF00078;PF17862;PF00004	RVT_1;AAA_lid_3;AAA	GO:0005524
LE02778	99.1675	-3.32229	0.648126	-5.12599	2.96e-07	1.71e-06	Haao	3-hydroxyanthranilate 3,4-dioxygenase	PF06052	3-HAO	GO:0005506;GO:0000334;GO:0055114
LE27508	238.54	-3.32196	0.468547	-7.08992	1.34e-12	1.34e-11	Itga8-3	integrin subunit alpha 8	PF01839;PF08441	FG-GAP;Integrin_alpha2	NA
LE00734	2356.5	-3.32192	0.239392	-13.8765	8.79e-44	4.55e-42	Stc2	stanniocalcin 2	PF03298	Stanniocalcin	GO:0005179;GO:0005576
LE23358	42.2397	-3.31772	0.982978	-3.37517	0.000738	0.00241346	UnkProt_7928	NA	NA	NA	NA
LE11918	581.8	-3.31756	0.324936	-10.2099	1.79e-24	3.8e-23	UnkProt_3938	NA	NA	NA	NA
LE20452	134.672	-3.31646	0.565284	-5.86689	4.44e-09	3.18e-08	Pappa-1	pappalysin 1	PF00084	Sushi	NA
LE09968	730.645	-3.31646	0.412242	-8.04494	8.63e-16	1.08e-14	Itgbl1	integrin subunit beta like 1	PF07974	EGF_2	NA
LE29484	87.1831	-3.31003	0.730019	-4.53418	5.78e-06	2.81e-05	Sycp3	synaptonemal complex protein 3	PF04803	Cor1	NA
LE21605	177.562	-3.30545	0.509481	-6.48789	8.7e-11	7.4e-10	Mef2c-2	myocyte enhancer factor 2C	PF00319	SRF-TF	GO:0046983;GO:0003677
LE18705	589.986	-3.30433	0.385749	-8.56601	1.07e-17	1.53e-16	Vstm4	V-set and transmembrane domain containing 4	PF00047	ig	NA
LE15805	74.4834	-3.30354	0.844208	-3.91318	9.11e-05	0.000358	UnkProt_5374	NA	NA	NA	NA
LE27075	69.454	-3.30207	0.829733	-3.97968	6.9e-05	0.000279	Bcl2	BCL2, apoptosis regulator	PF02180;PF00452	BH4;Bcl-2	GO:0042981
LE27413	33.0061	-3.30144	1.07347	-3.07548	0.00210167	0.00620302	UnkProt_9549	NA	PF09112;PF09113	N-glycanase_N;N-glycanase_C	NA
LE14832	21.9925	-3.30137	1.29602	-2.54732	0.0108553	0.0266326	Wdr88-1	WD repeat domain 88	PF00078;PF09004;PF00400	RVT_1;DUF1891;WD40	GO:0016706;GO:0008168;GO:0055114;GO:0005515
LE28277	120.823	-3.29789	0.633882	-5.20269	1.96e-07	1.16e-06	Tmem200a-3	transmembrane protein 200A	PF10177	DUF2371	NA
LE22516	31.3918	-3.29469	1.1405	-2.88882	0.00386696	0.0107445	Atrnl1-2	attractin like 1	NA	NA	NA
LE14616	202.647	-3.29272	0.505949	-6.50801	7.62e-11	6.52e-10	Arsj	arylsulfatase family member J	PF00884	Sulfatase	GO:0008484
LE04435	195.564	-3.29102	0.516868	-6.36724	1.92e-10	1.59e-09	Cd82-1	CD82 molecule	PF00078;PF09004;PF00335	RVT_1;DUF1891;Tetraspanin	GO:0016706;GO:0008168;GO:0016021;GO:0055114
LE27287	18.7329	-3.28844	1.39241	-2.36169	0.0181917	0.0416821	Malsu1-2	mitochondrial assembly of ribosomal large subunit 1	PF00078;PF09004;PF02410	RVT_1;DUF1891;RsfS	GO:0016706;GO:0008168;GO:0055114
LE20531	22.8209	-3.28445	1.31084	-2.50561	0.012224	0.0295159	UnkProt_7011	NA	NA	NA	NA
LE02876	23.3265	-3.2808	1.31757	-2.49004	0.0127729	0.0306432	Map1lc3c-2	microtubule associated protein 1 light chain 3 gamma	PF02991	Atg8	NA
LE05834	76.9193	-3.28027	0.822943	-3.98603	6.72e-05	0.000272	Bhmt-1	betaine--homocysteine S-methyltransferase	PF02574	S-methyl_trans	NA
LE02053	34.2738	-3.28003	1.24748	-2.62932	0.0085555	0.02164	Apob	apolipoprotein B	PF06448;PF09172;PF01347	DUF1081;DUF1943;Vitellogenin_N	GO:0005319;GO:0006869
LE16711	41.3577	-3.27948	0.985956	-3.3262	0.00088	0.00282384	Cmya5-1	cardiomyopathy associated 5	NA	NA	NA
LE23243	48.0945	-3.27894	0.897164	-3.65478	0.000257	0.000927	Olfm3	olfactomedin 3	PF12308;PF02191	Noelin-1;OLF	NA
LE04937	371.138	-3.2742	0.376552	-8.69521	3.46e-18	5.11e-17	Cspg4-2	chondroitin sulfate proteoglycan 4	PF00054;PF02210;PF16184	Laminin_G_1;Laminin_G_2;Cadherin_3	NA
LE22726	690.424	-3.27269	0.308464	-10.6096	2.69e-26	6.18e-25	Entpd1	ectonucleoside triphosphate diphosphohydrolase 1	PF01150	GDA1_CD39	GO:0016787
LE19986	170.576	-3.27016	0.535876	-6.10244	1.04e-09	8.09e-09	Stard13-1	StAR related lipid transfer domain containing 13	PF01852;PF00620;PF07647	START;RhoGAP;SAM_2	GO:0007165;GO:0005515;GO:0008289
LE18096	193.861	-3.26961	0.484023	-6.75507	1.43e-11	1.3e-10	Elmo2-2	engulfment and cell motility 2	PF11841;PF04727;PF16457	DUF3361;ELMO_CED12;PH_12	NA
LE04521	165.4	-3.26844	0.520441	-6.28014	3.38e-10	2.74e-09	C1qtnf1-1	C1q and TNF related 1	PF01391;PF00386	Collagen;C1q	NA
LE17760	367.017	-3.26827	0.395688	-8.25973	1.46e-16	1.94e-15	Mpdz-1	multiple PDZ domain crumbs cell polarity complex component	PF09045;PF00595	L27_2;PDZ	GO:0005515
LE19955	98.6548	-3.26594	0.66618	-4.90249	9.46e-07	5.12e-06	Prss23-2	serine protease 23	PF14529;PF00089	Exo_endo_phos_2;Trypsin	GO:0004252;GO:0006508
LE15809	1179.65	-3.26347	0.272657	-11.9692	5.15e-33	1.62e-31	Prickle1	prickle planar cell polarity protein 1	PF00412;PF06297	LIM;PET	GO:0008270
LE03690	253.584	-3.26331	0.538162	-6.06381	1.33e-09	1.02e-08	Rab11fip5	RAB11 family interacting protein 5	PF09457;PF00168	RBD-FIP;C2	NA
LE25217	241.366	-3.26319	0.442851	-7.36861	1.72e-13	1.86e-12	Hoxb3	homeobox B3	PF13293;PF00046	DUF4074;Homeodomain	GO:0003677
LE11366	679.894	-3.26149	0.308253	-10.5806	3.67e-26	8.39e-25	Ttc28-3	tetratricopeptide repeat domain 28	PF12770;PF13424;PF13176	CHAT;TPR_12;TPR_7	GO:0005515
LE10192	22.674	-3.2606	1.27956	-2.54821	0.0108277	0.0265755	UnkProt_3405	NA	NA	NA	NA
LE20504	245.213	-3.25771	0.465207	-7.0027	2.51e-12	2.44e-11	Trim32-2	tripartite motif containing 32	PF13445;PF01436;PF00643	zf-RING_UBOX;NHL;zf-B_box	GO:0008270;GO:0005515
LE29079	52.8461	-3.25676	0.969989	-3.35752	0.000786	0.0025541	Mss51	MSS51 mitochondrial translational activator	PF01753	zf-MYND	NA
LE21754	104.227	-3.25455	0.710859	-4.57834	4.69e-06	2.31e-05	Tmem59l	transmembrane protein 59 like	PF12280	BSMAP	NA
LE02847	122.541	-3.25272	0.591774	-5.49657	3.87e-08	2.5e-07	Btbd3	BTB domain containing 3	PF07707;PF08005;PF00651	BACK;PHR;BTB	GO:0005515
LE25689	22.4922	-3.25265	1.28092	-2.53931	0.0111071	0.0271813	Sdk2-3	sidekick cell adhesion molecule 2	NA	NA	NA
LE12876	108.432	-3.25178	0.622084	-5.22723	1.72e-07	1.03e-06	Akap6-3	A-kinase anchoring protein 6	NA	NA	NA
LE25371	352.778	-3.25096	0.388486	-8.3683	5.85e-17	7.97e-16	Skida1-1	SKI/DACH domain containing 1	PF15223;PF02437	EPOP;Ski_Sno	NA
LE16397	26.3852	-3.24524	1.18637	-2.73543	0.00622984	0.0164271	Syce2	synaptonemal complex central element protein 2	NA	NA	NA
LE03253	1299.85	-3.24344	0.274843	-11.8011	3.85e-32	1.16e-30	Emilin1	elastin microfibril interfacer 1	PF07546;PF00386	EMI;C1q	GO:0005515
LE14046	22.2997	-3.24027	1.32446	-2.44648	0.0144259	0.0340686	Kiaa1211	KIAA1211	PF15262	DUF4592	NA
LE18425	284.519	-3.23914	0.41424	-7.81947	5.3e-15	6.31e-14	Pltp	phospholipid transfer protein	PF01273;PF02886	LBP_BPI_CETP;LBP_BPI_CETP_C	GO:0008289
LE04647	47.1115	-3.23899	0.971122	-3.33531	0.000852	0.00274539	Shank1-2	SH3 and multiple ankyrin repeat domains 1	NA	NA	NA
LE05771	246.11	-3.23445	0.441782	-7.32137	2.45e-13	2.61e-12	Ppp1r14a	protein phosphatase 1 regulatory inhibitor subunit 14A	PF05361	PP1_inhibitor	GO:0042325;GO:0005737
LE19521	113.767	-3.23263	0.607026	-5.32536	1.01e-07	6.19e-07	Zic1-1	Zic family member 1	PF18366;PF00096	zf_ZIC;zf-C2H2	GO:0003676
LE12847	3149.15	-3.23084	0.227006	-14.2324	5.77e-46	3.29e-44	Aldh6a1	aldehyde dehydrogenase 6 family member A1	PF00171	Aldedh	GO:0055114;GO:0016491
LE10009	36.6616	-3.23041	1.07177	-3.0141	0.00257745	0.00747232	Fat3-2	FAT atypical cadherin 3	PF00028	Cadherin	GO:0016020;GO:0005509;GO:0007156
LE07632	751.351	-3.22654	0.352274	-9.15918	5.23e-20	8.54e-19	Chrna1	cholinergic receptor nicotinic alpha 1 subunit	PF02932;PF02931	Neur_chan_memb;Neur_chan_LBD	GO:0006811;GO:0005230;GO:0016021
LE21985	26.7408	-3.22641	1.1845	-2.72387	0.00645223	0.0169622	Slc13a5-3	solute carrier family 13 member 5	PF00939	Na_sulph_symp	GO:0005215;GO:0016020;GO:0055085;GO:0006814
LE23422	22.1259	-3.22495	1.32917	-2.42628	0.0152543	0.0358126	Myo10-6	myosin X	PF00063	Myosin_head	GO:0016459;GO:0003774;GO:0005524
LE18932	93.3078	-3.22459	0.764876	-4.21584	2.49e-05	0.000109	Ush1c	USH1 protein network component harmonin	PF00595	PDZ	GO:0005515
LE28347	932.442	-3.22331	0.283537	-11.3682	6.02e-30	1.64e-28	Clic4-2	chloride intracellular channel 4	PF13410;PF13417	GST_C_2;GST_N_3	GO:0005515
LE14025	132.632	-3.2219	0.650324	-4.9543	7.26e-07	4e-06	Lzts3-2	leucine zipper tumor suppressor family member 3	PF06818	Fez1	NA
LE14321	277.172	-3.22061	0.555699	-5.7956	6.81e-09	4.77e-08	Uchl1	ubiquitin C-terminal hydrolase L1	PF01088	Peptidase_C12	GO:0006511;GO:0004843;GO:0005622
LE16851	401.942	-3.2197	0.364641	-8.82979	1.05e-18	1.58e-17	Adamts3-2	ADAM metallopeptidase with thrombospondin type 1 motif 3	PF09004;PF17919;PF05986;PF00090;PF17771;PF17921;PF00078;PF01421;PF00665	DUF1891;RT_RNaseH_2;ADAM_spacer1;TSP_1;ADAM_CR_2;Integrase_H2C2;RVT_1;Reprolysin;rve	GO:0004222;GO:0016706;GO:0015074;GO:0008168;GO:0006508;GO:0055114
LE24005	22.8267	-3.21937	1.31951	-2.43982	0.0146948	0.034641	Adcy8-1	adenylate cyclase 8	PF06327;PF16214;PF00211	DUF1053;AC_N;Guanylate_cyc	GO:0016849;GO:0004016;GO:0005886;GO:0035556;GO:0009190;GO:0006171
LE07539	62.2385	-3.21927	0.841429	-3.82596	0.00013	0.000499	Fign-2	fidgetin, microtubule severing factor	PF09336;PF00004	Vps4_C;AAA	GO:0005524
LE04084	223.167	-3.21258	0.480333	-6.68824	2.26e-11	2.02e-10	Dixdc1	DIX domain containing 1	PF00778;PF00307	DIX;CH	GO:0005515
LE28903	35.7097	-3.21242	1.02606	-3.13085	0.00174303	0.00523511	Sbk1-1	SH3 domain binding kinase 1	PF00069	Pkinase	GO:0006468;GO:0005524;GO:0004672
LE01128	1653.96	-3.20997	0.259052	-12.3912	2.92e-35	1.03e-33	Capn1-3	calpain 1	PF01067;PF00648	Calpain_III;Peptidase_C2	GO:0006508;GO:0004198;GO:0005622
LE17805	38.2793	-3.20929	1.04858	-3.06061	0.00220885	0.00648483	Cdhr2-2	cadherin related family member 2	PF00028	Cadherin	GO:0016020;GO:0005509;GO:0007156
LE04068	28.3032	-3.20724	1.14279	-2.80649	0.00500841	0.013522	Endou-2	endonuclease, poly(U) specific	PF01033;PF09412	Somatomedin_B;XendoU	GO:0005044;GO:0030247;GO:0004521;GO:0006955
LE19284	297.308	-3.20599	0.493662	-6.49431	8.34e-11	7.12e-10	Abtb2-1	ankyrin repeat and BTB domain containing 2	PF12796;PF00651	Ank_2;BTB	GO:0005515
LE21259	40.2628	-3.20562	0.972538	-3.29614	0.00098	0.00311406	Tfr2-1	transferrin receptor 2	NA	NA	NA
LE28940	8709.42	-3.20559	1.1188	-2.86519	0.00416753	0.0114872	Hbd-2	hemoglobin subunit delta	PF00042	Globin	GO:0020037
LE18601	95.4837	-3.20535	0.68811	-4.65819	3.19e-06	1.61e-05	Rassf2-1	Ras association domain family member 2	PF00788;PF16517	RA;Nore1-SARAH	GO:0007165
LE27884	408.1	-3.19818	0.399519	-8.00507	1.19e-15	1.48e-14	UnkProt_9767	NA	NA	NA	NA
LE23647	446.979	-3.19573	0.359299	-8.89434	5.88e-19	8.96e-18	Emilin2	elastin microfibril interfacer 2	PF07546;PF00386	EMI;C1q	GO:0005515
LE20257	471.788	-3.19428	0.426211	-7.49458	6.65e-14	7.35e-13	Abca2	ATP binding cassette subfamily A member 2	PF00005;PF12698	ABC_tran;ABC2_membrane_3	GO:0005524;GO:0016887
LE08211	250.501	-3.19343	0.4993	-6.39581	1.6e-10	1.33e-09	Map2	microtubule associated protein 2	PF00418;PF08377	Tubulin-binding;MAP2_projctn	GO:0015631
LE05259	67.1618	-3.19229	0.823678	-3.87566	0.000106	0.000414	Tmc3	transmembrane channel like 3	PF07810	TMC	GO:0016021
LE03151	61.3865	-3.19178	0.813235	-3.9248	8.68e-05	0.000344	Acyp2	acylphosphatase 2	PF00708	Acylphosphatase	NA
LE00854	1253.81	-3.19149	0.278795	-11.4474	2.42e-30	6.78e-29	Col9a1-2	collagen type IX alpha 1 chain	PF01391	Collagen	NA
LE21034	22.7492	-3.19068	1.34329	-2.37528	0.0175357	0.0403864	Nuak1	NUAK family kinase 1	PF00069	Pkinase	GO:0006468;GO:0005524;GO:0004672
LE17881	201.828	-3.18612	0.478015	-6.6653	2.64e-11	2.35e-10	UnkProt_6171	NA	NA	NA	NA
LE09007	21.7572	-3.18374	1.28706	-2.47366	0.0133736	0.0319212	Map6-1	microtubule associated protein 6	NA	NA	NA
LE15690	32.0409	-3.18184	1.12841	-2.81975	0.00480615	0.0130278	Prmt8	protein arginine methyltransferase 8	PF06325	PrmA	NA
LE15886	128.234	-3.17756	0.575654	-5.51991	3.39e-08	2.21e-07	Tmem246	transmembrane protein 246	NA	NA	NA
LE01889	615.633	-3.17136	0.329606	-9.62169	6.48e-22	1.19e-20	Ankrd6	ankyrin repeat domain 6	PF12796;PF13637;PF00023	Ank_2;Ank_4;Ank	GO:0005515
LE21845	42.6563	-3.17031	0.96431	-3.28765	0.00101029	0.00319899	B3gnt3	UDP-GlcNAc:betaGal beta-1,3-N-acetylglucosaminyltransferase 3	PF01762	Galactosyl_T	GO:0016020;GO:0008378;GO:0006486
LE07084	49.034	-3.16574	0.881228	-3.59242	0.000328	0.00115731	Dkk4	dickkopf WNT signaling pathway inhibitor 4	PF06607;PF04706	Prokineticin;Dickkopf_N	GO:0005576;GO:0007275;GO:0030178
LE06419	124.332	-3.16553	0.579517	-5.46236	4.7e-08	3e-07	Vgll3	vestigial like family member 3	PF07545	Vg_Tdu	GO:0006355;GO:0005634
LE21001	857.393	-3.16171	0.330411	-9.56903	1.08e-21	1.95e-20	Wnt5a-1	Wnt family member 5A	PF00110	wnt	GO:0005102;GO:0016055;GO:0007275;GO:0005576
LE07312	28.3397	-3.15979	1.25677	-2.51421	0.0119298	0.0289086	Znf229-2	zinc finger protein 229	PF13912;PF00096	zf-C2H2_6;zf-C2H2	GO:0003676
LE22893	36.089	-3.15834	1.02218	-3.0898	0.00200291	0.00593447	Fcrl5-5	Fc receptor like 5	PF13927;PF13895;PF07686	Ig_3;Ig_2;V-set	NA
LE29735	39.674	-3.15753	1.06	-2.9788	0.00289376	0.00827403	UnkProt_10331	NA	NA	NA	NA
LE03206	116.457	-3.1573	0.596125	-5.29637	1.18e-07	7.19e-07	Bmp2-3	bone morphogenetic protein 2	PF00019;PF00688	TGF_beta;TGFb_propeptide	GO:0008083
LE15795	1061.56	-3.15224	0.301267	-10.4633	1.27e-25	2.82e-24	Lrig3	leucine rich repeats and immunoglobulin like domains 3	PF13306;PF13927;PF07679;PF13855	LRR_5;Ig_3;I-set;LRR_8	GO:0005515
LE14270	50.675	-3.15197	0.869894	-3.62339	0.000291	0.00103732	Csgalnact1	chondroitin sulfate N-acetylgalactosaminyltransferase 1	PF05679	CHGN	GO:0008376;GO:0032580
LE01221	196.806	-3.15031	0.494454	-6.37129	1.87e-10	1.55e-09	Snap91	synaptosome associated protein 91	PF07651	ANTH	GO:0005543
LE01498	507.26	-3.14549	0.339719	-9.2591	2.06e-20	3.48e-19	Sipa1l2-1	signal induced proliferation associated 1 like 2	PF00078;PF09004;PF02145;PF00595;PF11881	RVT_1;DUF1891;Rap_GAP;PDZ;SPAR_C	GO:0051056;GO:0016706;GO:0005096;GO:0005515;GO:0008168;GO:0055114
LE14774	1300.47	-3.14504	0.286292	-10.9854	4.49e-28	1.13e-26	Sdc2	syndecan 2	PF01034	Syndecan	NA
LE17793	551.252	-3.14451	0.336507	-9.34455	9.23e-21	1.58e-19	Dab2	DAB2, clathrin adaptor protein	PF00640	PID	GO:0005515
LE28827	879.844	-3.14275	0.291027	-10.7988	3.49e-27	8.32e-26	Llgl1	LLGL1, scribble cell polarity complex component	PF08596;PF08366	Lgl_C;LLGL	NA
LE20472	641.003	-3.14249	0.31451	-9.99172	1.66e-23	3.3e-22	Nsmf	NMDA receptor synaptonuclear signaling and neuronal migration factor	NA	NA	NA
LE03015	276.929	-3.1411	0.41592	-7.55218	4.28e-14	4.8e-13	Nrxn1-4	neurexin 1	PF02210;PF00008	Laminin_G_2;EGF	NA
LE19168	23.5792	-3.13821	1.31718	-2.38252	0.0171946	0.0396856	Prr5l	proline rich 5 like	PF08539	HbrB	NA
LE01964	69.2188	-3.1374	0.789064	-3.97611	7.01e-05	0.000283	Klhl29-2	kelch like family member 29	PF07707;PF01344;PF00651	BACK;Kelch_1;BTB	GO:0005515
LE20610	318.743	-3.13739	0.39838	-7.87537	3.4e-15	4.1e-14	Ssuh2-2	ssu-2 homolog (C. elegans)	NA	NA	NA
LE08397	163.95	-3.13687	0.540749	-5.80097	6.59e-09	4.62e-08	Tgfbr2-1	transforming growth factor beta receptor 2	PF00069	Pkinase	GO:0006468;GO:0005524;GO:0004672
LE10080	49.3449	-3.13232	0.963891	-3.24966	0.00115543	0.00360739	Upf3a	UPF3A, regulator of nonsense mediated mRNA decay	PF03467	Smg4_UPF3	NA
LE02385	618.947	-3.13154	0.323505	-9.68004	3.67e-22	6.83e-21	Kif1c-4	kinesin family member 1C	PF00498;PF16183;PF00225	FHA;Kinesin_assoc;Kinesin	GO:0008017;GO:0007018;GO:0003777;GO:0005524;GO:0005515
LE03323	29.6238	-3.13143	1.15373	-2.71419	0.00664376	0.0174132	Kcng3	potassium voltage-gated channel modifier subfamily G member 3	PF02214;PF00520	BTB_2;Ion_trans	GO:0005216;GO:0016020;GO:0051260;GO:0006811;GO:0055085
LE30293	279.269	-3.12475	0.429788	-7.27043	3.58e-13	3.75e-12	Ecm1-1	extracellular matrix protein 1	PF05782	ECM1	GO:0005576;GO:0007165
LE19267	785.502	-3.11239	0.337282	-9.22785	2.76e-20	4.6e-19	Alx4	ALX homeobox 4	PF03826;PF00046	OAR;Homeodomain	GO:0003677
LE16906	68.4254	-3.11223	0.780867	-3.9856	6.73e-05	0.000272	Nxnl2	nucleoredoxin like 2	PF13905	Thioredoxin_8	NA
LE23555	53.4518	-3.11128	0.879842	-3.53618	0.000406	0.00140501	Gng3	G protein subunit gamma 3	PF00631	G-gamma	GO:0007186
LE11823	194.551	-3.10819	0.480934	-6.46282	1.03e-10	8.7e-10	Acacb	acetyl-CoA carboxylase beta	PF02786;PF00364;PF08326;PF01039;PF02785;PF00289	CPSase_L_D2;Biotin_lipoyl;ACC_central;Carboxyl_trans;Biotin_carb_C;Biotin_carb_N	GO:0006633;GO:0005524;GO:0003989
LE05877	215.806	-3.1076	0.479545	-6.48031	9.15e-11	7.77e-10	Efemp2	EGF containing fibulin extracellular matrix protein 2	PF07645	EGF_CA	GO:0005509
LE19048	53.1498	-3.10566	0.902138	-3.44256	0.000576	0.00192894	Fancf	FA complementation group F	PF11107	FANCF	GO:0036297;GO:0043240
LE00496	158.526	-3.10359	0.52054	-5.96226	2.49e-09	1.86e-08	Kiaa1191-1	KIAA1191	PF15302	P33MONOX	NA
LE16764	37.3788	-3.103	1.00287	-3.09411	0.00197404	0.00585939	Mlana	melan-A	PF14991	MLANA	GO:0042470
LE10469	43.3371	-3.09997	0.95621	-3.24193	0.00118724	0.00369221	Dab1	DAB1, reelin adaptor protein	PF00640	PID	GO:0005515
LE11893	48.6441	-3.09809	0.905133	-3.4228	0.00062	0.00206051	UnkProt_3927	NA	NA	NA	NA
LE06377	40.7586	-3.0967	0.961449	-3.22087	0.00127802	0.00394838	Tmem45a	transmembrane protein 45A	PF04819	DUF716	NA
LE19900	74.7593	-3.09597	0.725361	-4.26818	1.97e-05	8.76e-05	Kiaa1211l-1	KIAA1211 like	PF15262	DUF4592	NA
LE25868	20.3753	-3.09543	1.31958	-2.34577	0.0189877	0.0433001	Ppp1r27	protein phosphatase 1 regulatory subunit 27	PF12796	Ank_2	NA
LE22513	43.2601	-3.09466	1.03102	-3.00154	0.00268616	0.00774698	Lrrc27-1	leucine rich repeat containing 27	PF13855	LRR_8	GO:0005515
LE14368	47.644	-3.09389	0.902852	-3.4268	0.000611	0.00203189	Pdgfc-2	platelet derived growth factor C	PF00341	PDGF	GO:0016020;GO:0008083
LE04523	66.8088	-3.09045	0.97291	-3.1765	0.00149062	0.00453553	Fam234b-1	family with sequence similarity 234 member B	NA	NA	NA
LE25329	57.3076	-3.08654	0.842533	-3.6634	0.000249	0.000901	Hoxb8-1	homeobox B8	PF00046	Homeodomain	GO:0003677
LE10474	284.411	-3.08436	0.436153	-7.07175	1.53e-12	1.51e-11	Ror1-2	receptor tyrosine kinase like orphan receptor 1	PF07679;PF01392;PF07714;PF00051	I-set;Fz;Pkinase_Tyr;Kringle	GO:0006468;GO:0005515;GO:0004672
LE25684	2253.27	-3.08379	0.293602	-10.5033	8.34e-26	1.86e-24	Emp2-1	epithelial membrane protein 2	PF00822	PMP22_Claudin	GO:0016021
LE10790	103.57	-3.08157	0.625598	-4.9258	8.4e-07	4.58e-06	Slc16a12-3	solute carrier family 16 member 12	PF07690	MFS_1	GO:0016021;GO:0055085
LE18827	22.2505	-3.08101	1.2849	-2.39786	0.0164914	0.0382798	Znf536-3	zinc finger protein 536	PF00096	zf-C2H2	GO:0003676
LE15461	20.2149	-3.08092	1.32864	-2.31886	0.0204025	0.0460884	Fam19a2-1	family with sequence similarity 19 member A2, C-C motif chemokine like	PF12020	TAFA	NA
LE30189	118.896	-3.08011	0.589437	-5.22551	1.74e-07	1.04e-06	Sspn	sarcospan	PF04103	CD20	GO:0016021
LE21518	671.454	-3.0747	0.314778	-9.76784	1.55e-22	2.93e-21	Ptprd-2	protein tyrosine phosphatase, receptor type D	PF07679;PF13927;PF00102;PF00041	I-set;Ig_3;Y_phosphatase;fn3	GO:0006470;GO:0004725;GO:0005515
LE29599	428.218	-3.07444	0.398868	-7.70791	1.28e-14	1.48e-13	Igsf9	immunoglobulin superfamily member 9	PF07679	I-set	NA
LE29191	367.832	-3.07439	0.379631	-8.09837	5.57e-16	7.08e-15	Robo1-2	roundabout guidance receptor 1	PF00041	fn3	GO:0005515
LE29340	368.44	-3.07388	0.42536	-7.22655	4.95e-13	5.12e-12	Plxna2-4	plexin A2	PF01403;PF17960;PF18020;PF01437;PF01833;PF08337	Sema;TIG_plexin;TIG_2;PSI;TIG;Plexin_cytopl	GO:0005515
LE01013	88.5235	-3.07124	0.680466	-4.51343	6.38e-06	3.08e-05	Sipa1l2-3	signal induced proliferation associated 1 like 2	NA	NA	NA
LE18093	78.1365	-3.06811	0.839549	-3.65448	0.000258	0.000928	Myh7-4	myosin heavy chain 7	PF01576;PF00063;PF02736	Myosin_tail_1;Myosin_head;Myosin_N	GO:0016459;GO:0003774;GO:0005524
LE04393	220.774	-3.06674	0.487794	-6.28695	3.24e-10	2.62e-09	Cdc42ep1	CDC42 effector protein 1	PF14957;PF00786	BORG_CEP;PBD	NA
LE28707	115.017	-3.06384	0.613149	-4.99689	5.83e-07	3.25e-06	Snx8	sorting nexin 8	PF00787	PX	GO:0035091
LE18913	246.882	-3.05683	0.437716	-6.98359	2.88e-12	2.78e-11	Tsen34	tRNA splicing endonuclease subunit 34	NA	NA	NA
LE16465	88.7297	-3.05552	0.693695	-4.40471	1.06e-05	4.94e-05	Angptl2-2	angiopoietin like 2	PF00147	Fibrinogen_C	NA
LE16544	256.21	-3.05529	0.450312	-6.78482	1.16e-11	1.07e-10	Polr3c-2	RNA polymerase III subunit C	PF05645	RNA_pol_Rpc82	GO:0003899;GO:0006351;GO:0003677
LE15283	339.677	-3.05324	0.399673	-7.63935	2.18e-14	2.48e-13	Cdh13-2	cadherin 13	PF00028	Cadherin	GO:0016020;GO:0005509;GO:0007156
LE06240	40.2337	-3.05305	0.969452	-3.14926	0.00163687	0.00494844	UnkProt_2119	NA	NA	NA	NA
LE03427	44.1855	-3.04352	0.919277	-3.31078	0.00093	0.0029701	Clip4-1	CAP-Gly domain containing linker protein family member 4	PF12796	Ank_2	NA
LE29269	42.7806	-3.0411	0.948535	-3.2061	0.00134546	0.00413509	Svep1-3	sushi, von Willebrand factor type A, EGF and pentraxin domain containing 1	PF00084	Sushi	NA
LE26660	140.548	-3.04044	0.546007	-5.56849	2.57e-08	1.7e-07	Dlx6	distal-less homeobox 6	PF00046	Homeodomain	GO:0003677
LE10590	119.867	-3.03966	0.586996	-5.17834	2.24e-07	1.32e-06	UnkProt_3566	NA	NA	NA	NA
LE25823	201.271	-3.03666	0.542756	-5.5949	2.21e-08	1.47e-07	Gprc5c	G protein-coupled receptor class C group 5 member C	PF00003	7tm_3	GO:0004930;GO:0007186;GO:0016021
LE29673	1393.81	-3.03666	0.256893	-11.8207	3.05e-32	9.26e-31	Kirrel1	kirre like nephrin family adhesion molecule 1	PF07679;PF13927;PF08205	I-set;Ig_3;C2-set_2	NA
LE25966	49.0993	-3.03362	0.887818	-3.41694	0.000633	0.0020993	Tmem100	transmembrane protein 100	PF16311	TMEM100	NA
LE20496	35.9196	-3.03327	1.02526	-2.95854	0.00309103	0.0087671	UnkProt_7000	NA	NA	NA	NA
LE05016	44.3501	-3.03127	0.92583	-3.2741	0.00105998	0.00333669	UnkProt_1758	NA	NA	NA	NA
LE18649	127.99	-3.02915	0.577862	-5.242	1.59e-07	9.52e-07	Spock2	SPARC (osteonectin), cwcv and kazal like domains proteoglycan 2	PF07648;PF00086;PF10591	Kazal_2;Thyroglobulin_1;SPARC_Ca_bdg	GO:0005509;GO:0005515
LE01277	34.9081	-3.02681	1.04444	-2.89801	0.00375535	0.0104534	Cdc42bpa-3	CDC42 binding protein kinase alpha	NA	NA	NA
LE27035	31.2227	-3.02582	1.25491	-2.41118	0.0159011	0.0371121	UnkProt_9381	NA	NA	NA	NA
LE01878	4854.28	-3.0247	0.227971	-13.2679	3.55e-40	1.57e-38	Nid1	nidogen 1	PF00058;PF00086;PF07645;PF07474;PF06119	Ldl_recept_b;Thyroglobulin_1;EGF_CA;G2F;NIDO	GO:0007160;GO:0005509
LE13530	391.863	-3.02454	0.370516	-8.16304	3.27e-16	4.24e-15	Ndnf-1	neuron derived neurotrophic factor	PF10179	DUF2369	NA
LE03221	457.141	-3.02328	0.359334	-8.41355	3.98e-17	5.46e-16	Nrxn1-1	neurexin 1	PF02210	Laminin_G_2	NA
LE10605	442.945	-3.02281	0.375708	-8.04563	8.58e-16	1.08e-14	Mpl	MPL proto-oncogene, thrombopoietin receptor	PF09067;PF00041	EpoR_lig-bind;fn3	GO:0005515
LE20520	31.826	-3.02202	1.06702	-2.8322	0.00462285	0.0125868	UnkProt_7006	NA	NA	NA	NA
LE18992	136.501	-3.02163	0.578621	-5.22213	1.77e-07	1.06e-06	Usp6nl-2	USP6 N-terminal like	PF00566	RabGAP-TBC	NA
LE05332	234.049	-3.02142	0.49879	-6.0575	1.38e-09	1.05e-08	Aldh1a3	aldehyde dehydrogenase 1 family member A3	PF00171	Aldedh	GO:0055114;GO:0016491
LE30375	71.5778	-3.0193	0.807577	-3.73871	0.000185	0.000687	Sema4b-2	semaphorin 4B	PF01403	Sema	GO:0005515
LE07472	1424.7	-3.01775	0.29931	-10.0824	6.61e-24	1.35e-22	Tubb	tubulin beta class I	PF00091;PF03953	Tubulin;Tubulin_C	GO:0003924
LE30008	193.652	-3.01737	0.479447	-6.29344	3.11e-10	2.52e-09	Stk36-1	serine/threonine kinase 36	PF00069	Pkinase	GO:0006468;GO:0005524;GO:0004672
LE30133	619.048	-3.01604	0.378574	-7.96684	1.63e-15	2.01e-14	Sema3d-1	semaphorin 3D	PF01403;PF00047	Sema;ig	GO:0005515
LE18855	334.765	-3.01546	0.393588	-7.66147	1.84e-14	2.1e-13	Banp-1	BTG3 associated nuclear protein	NA	NA	NA
LE22992	32.3471	-3.01523	1.0683	-2.82245	0.00476586	0.0129262	Plpp4-1	phospholipid phosphatase 4	PF01569	PAP2	NA
LE26033	41.7437	-3.01379	0.941101	-3.20241	0.00136285	0.00418433	Arhgef2-2	Rho/Rac guanine nucleotide exchange factor 2	PF00130	C1_1	GO:0035556
LE18922	1667.59	-3.01267	0.290583	-10.3677	3.48e-25	7.6e-24	Spon1	spondin 1	PF06468;PF00090;PF02014	Spond_N;TSP_1;Reeler	NA
LE16856	1500.61	-3.00753	0.274698	-10.9485	6.75e-28	1.68e-26	Gas1-1	growth arrest specific 1	PF02351	GDNF	NA
LE02836	115.933	-3.00738	0.609896	-4.93098	8.18e-07	4.47e-06	Prr18	proline rich 18	PF15671	PRR18	NA
LE26442	35.2136	-3.00361	1.0614	-2.82985	0.00465692	0.0126702	Adamts16-1	ADAM metallopeptidase with thrombospondin type 1 motif 16	PF00078;PF09004;PF05986	RVT_1;DUF1891;ADAM_spacer1	GO:0016706;GO:0008168;GO:0055114
LE18409	20.9114	-3.00271	1.30681	-2.29774	0.0215766	0.0483368	Phf20-2	PHD finger protein 20	PF09004	DUF1891	GO:0016706;GO:0008168;GO:0055114
LE14491	644.139	-3.00126	0.427376	-7.02251	2.18e-12	2.13e-11	Spock3-2	SPARC (osteonectin), cwcv and kazal like domains proteoglycan 3	PF00086;PF10591	Thyroglobulin_1;SPARC_Ca_bdg	GO:0005509
LE15259	35.3714	-2.99993	1.0206	-2.93937	0.00328877	0.00927594	Cdh13-1	cadherin 13	PF08758	Cadherin_pro	NA
LE27653	912.258	-2.99964	0.285421	-10.5095	7.81e-26	1.75e-24	Fzd8	frizzled class receptor 8	PF01392;PF01534	Fz;Frizzled	GO:0016020;GO:0005515;GO:0007166
LE29400	102.925	-2.99791	0.655763	-4.57164	4.84e-06	2.38e-05	Nav1-2	neuron navigator 1	NA	NA	NA
LE15807	145.387	-2.99311	0.537787	-5.5656	2.61e-08	1.72e-07	Smim30	small integral membrane protein 30	PF15873	DUF4730	NA
LE11239	461.645	-2.99177	0.380773	-7.8571	3.93e-15	4.71e-14	Adgrl2-2	adhesion G protein-coupled receptor L2	PF16489;PF02140;PF02191	GAIN;Gal_Lectin;OLF	GO:0030246
LE07227	72.8104	-2.99167	0.827012	-3.61744	0.000298	0.00105877	Elmod3	ELMO domain containing 3	PF04727	ELMO_CED12	NA
LE14400	264.063	-2.99108	0.439551	-6.80486	1.01e-11	9.35e-11	Lef1	lymphoid enhancer binding factor 1	PF08347;PF00505	CTNNB1_binding;HMG_box	NA
LE03675	41.4443	-2.98957	0.954883	-3.13082	0.00174316	0.00523511	Plekhg1-2	pleckstrin homology and RhoGEF domain containing G1	NA	NA	NA
LE02510	764.987	-2.98921	0.357317	-8.36569	5.98e-17	8.13e-16	Phc2	polyhomeotic homolog 2	PF16616;PF00536	PHC2_SAM_assoc;SAM_1	GO:0005515
LE04025	68.1082	-2.98899	0.763678	-3.91394	9.08e-05	0.000357	Abhd10-2	abhydrolase domain containing 10	PF12697	Abhydrolase_6	NA
LE26282	402.187	-2.98899	0.404073	-7.39715	1.39e-13	1.51e-12	Irx2	iroquois homeobox 2	PF05920	Homeobox_KN	GO:0006355;GO:0003677
LE00972	956.756	-2.98825	0.30139	-9.91492	3.59e-23	7.02e-22	Srf	serum response factor	PF00319	SRF-TF	GO:0046983;GO:0003677
LE27164	192.481	-2.98594	0.48485	-6.15849	7.34e-10	5.78e-09	Nkd2-2	naked cuticle homolog 2	NA	NA	NA
LE16930	741.886	-2.98483	0.399136	-7.47823	7.53e-14	8.27e-13	Bhmt-2	betaine--homocysteine S-methyltransferase	PF02574	S-methyl_trans	NA
LE01179	634.518	-2.98474	0.32473	-9.19143	3.88e-20	6.4e-19	Nvl	nuclear VCP-like	PF17862;PF16725;PF00004	AAA_lid_3;Nucleolin_bd;AAA	GO:0005524
LE03691	119.132	-2.98461	0.678111	-4.40136	1.08e-05	5.01e-05	Spr	sepiapterin reductase	PF00106	adh_short	NA
LE16611	24.6651	-2.9839	1.22945	-2.42703	0.015223	0.0357528	UnkProt_5635	NA	NA	NA	NA
LE28989	200.503	-2.98301	0.472868	-6.30834	2.82e-10	2.3e-09	Snn	stannin	PF09050;PF09051;PF09049	SNN_linker;SNN_cytoplasm;SNN_transmemb	NA
LE18328	30.8902	-2.98294	1.13893	-2.61908	0.00881681	0.0222272	Sbspon-3	somatomedin B and thrombospondin type 1 domain containing	NA	NA	NA
LE06387	547.269	-2.98167	0.340209	-8.76424	1.88e-18	2.8e-17	Gpr161-1	G protein-coupled receptor 161	PF00001	7tm_1	GO:0004930;GO:0007186;GO:0016021
LE05854	496.471	-2.97602	0.368596	-8.07392	6.81e-16	8.61e-15	Irf2bp1	interferon regulatory factor 2 binding protein 1	PF11261	IRF-2BP1_2	NA
LE29153	161.6	-2.97438	0.511795	-5.81167	6.19e-09	4.36e-08	Jtb-2	jumping translocation breakpoint	PF05439	JTB	GO:0016021
LE19610	71.6533	-2.97426	0.732043	-4.06295	4.85e-05	0.000202	Aff2-1	AF4/FMR2 family member 2	PF05110	AF-4	NA
LE24761	720.073	-2.97278	0.317834	-9.35325	8.5e-21	1.46e-19	Reck	reversion inducing cysteine rich protein with kazal motifs	PF00078;PF07648	RVT_1;Kazal_2	GO:0005515
LE08499	74.258	-2.97235	0.721913	-4.11733	3.83e-05	0.000162	Csrnp2	cysteine and serine rich nuclear protein 2	PF16019	CSRNP_N	NA
LE21006	758.383	-2.9721	0.339639	-8.75076	2.12e-18	3.15e-17	Ccdc3-7	coiled-coil domain containing 3	NA	NA	NA
LE12526	187.677	-2.97199	0.512343	-5.80078	6.6e-09	4.63e-08	Ccdc88c	coiled-coil domain containing 88C	PF05622	HOOK	NA
LE16920	1578.31	-2.97189	0.266851	-11.1369	8.3e-29	2.15e-27	UnkProt_5776	NA	NA	NA	NA
LE21871	447.214	-2.97081	0.370182	-8.02526	1.01e-15	1.26e-14	Homer3	homer scaffold protein 3	PF00568	WH1	NA
LE09872	504.291	-2.97069	0.373324	-7.9574	1.76e-15	2.16e-14	Ppp2r3b	protein phosphatase 2 regulatory subunit B''beta	PF17958;PF13499	EF-hand_13;EF-hand_7	GO:0005509
LE09645	62.4064	-2.97019	0.779669	-3.80956	0.000139	0.00053	C2orf40	chromosome 2 open reading frame 40	PF15187	Augurin	NA
LE20652	3043.52	-2.96791	0.226909	-13.0797	4.3e-39	1.83e-37	Fbln2	fibulin 2	PF07645;PF12662	EGF_CA;cEGF	GO:0005509
LE06147	2129.98	-2.96699	0.331035	-8.96276	3.17e-19	4.91e-18	Egfl6	EGF like domain multiple 6	PF00629;PF07645	MAM;EGF_CA	GO:0016020;GO:0005509
LE05544	245.57	-2.96664	0.435333	-6.81464	9.45e-12	8.78e-11	Abhd17c-2	abhydrolase domain containing 17C	PF12146	Hydrolase_4	NA
LE12866	604.359	-2.96589	0.336947	-8.80225	1.34e-18	2.01e-17	Ryr3-2	ryanodine receptor 3	PF02815;PF06459;PF01365;PF00622;PF02026;PF08709;PF08454	MIR;RR_TM4-6;RYDR_ITPR;SPRY;RyR;Ins145_P3_rec;RIH_assoc	GO:0005219;GO:0005262;GO:0006874;GO:0016021;GO:0016020;GO:0070588;GO:0005515
LE07354	300.485	-2.96169	0.41346	-7.16318	7.88e-13	7.99e-12	Tsku	tsukushi, small leucine rich proteoglycan	PF13855	LRR_8	GO:0005515
LE29793	114.353	-2.96091	0.611918	-4.83874	1.31e-06	6.95e-06	Ptpro	protein tyrosine phosphatase, receptor type O	PF00102;PF00041	Y_phosphatase;fn3	GO:0006470;GO:0004725;GO:0005515
LE09813	45.2709	-2.95856	0.937424	-3.15606	0.00159917	0.00484169	Dnhd1-2	dynein heavy chain domain 1	PF17852;PF08393;PF18199;PF12774;PF03028;PF12780;PF12777	Dynein_AAA_lid;DHC_N2;Dynein_C;AAA_6;Dynein_heavy;AAA_8;MT	GO:0030286;GO:0007018;GO:0005524;GO:0003777
LE18832	630.316	-2.95576	0.343335	-8.60898	7.37e-18	1.06e-16	Plekhg4-1	pleckstrin homology and RhoGEF domain containing G4	PF00621	RhoGEF	GO:0005089;GO:0035023
LE27297	212.219	-2.95441	0.498057	-5.93189	2.99e-09	2.21e-08	Mylk4	myosin light chain kinase family member 4	PF00069	Pkinase	GO:0006468;GO:0005524;GO:0004672
LE08602	239.978	-2.95312	0.454618	-6.49584	8.26e-11	7.05e-10	Prph	peripherin	PF00038	Filament	NA
LE05956	90.168	-2.94919	0.677117	-4.35552	1.33e-05	6.08e-05	Hist1h2bb-1	histone cluster 1 H2B family member b	PF00125	Histone	GO:0003677;GO:0000786
LE12674	26.9975	-2.94804	1.15784	-2.54615	0.0108918	0.0267114	Akap6-1	A-kinase anchoring protein 6	NA	NA	NA
LE24964	223.566	-2.94319	0.449103	-6.55348	5.62e-11	4.86e-10	Cdc6	cell division cycle 6	PF09079;PF17872;PF13401	Cdc6_C;AAA_lid_10;AAA_22	NA
LE20253	12416.2	-2.94174	0.205929	-14.2852	2.71e-46	1.58e-44	Col5a1-3	collagen type V alpha 1 chain	PF02210;PF01410;PF01391	Laminin_G_2;COLFI;Collagen	GO:0005201
LE01567	29.3446	-2.9396	1.17405	-2.50381	0.0122863	0.0296362	Cnih3	cornichon family AMPA receptor auxiliary protein 3	PF03311	Cornichon	GO:0016192
LE13086	1279.08	-2.93719	0.300688	-9.76822	1.54e-22	2.92e-21	Thsd4-2	thrombospondin type 1 domain containing 4	PF05986;PF00090;PF08686	ADAM_spacer1;TSP_1;PLAC	GO:0008233
LE25164	47.7271	-2.937	0.881076	-3.33342	0.000858	0.0027601	UnkProt_8682	NA	NA	NA	NA
LE24642	40.9784	-2.93557	0.992905	-2.95655	0.00311105	0.00881544	Mtss1-4	MTSS1, I-BAR domain containing	PF08397	IMD	GO:0007009
LE13903	341.389	-2.9355	0.431385	-6.80482	1.01e-11	9.35e-11	Spry1	sprouty RTK signaling antagonist 1	PF05210	Sprouty	GO:0009966;GO:0016020;GO:0007275
LE04434	30.7648	-2.93522	1.08521	-2.70474	0.00683586	0.0178477	Hrc	histidine rich calcium binding protein	NA	NA	NA
LE05295	6835.22	-2.9346	0.213577	-13.7402	5.83e-43	2.86e-41	Gatm	glycine amidinotransferase	NA	NA	NA
LE14795	437.237	-2.93049	0.360541	-8.12804	4.36e-16	5.62e-15	Lrp3	LDL receptor related protein 3	PF00057	Ldl_recept_a	GO:0005515
LE22093	1547.62	-2.93041	0.291248	-10.0616	8.17e-24	1.66e-22	Lgals9b	galectin 9B	PF00337	Gal-bind_lectin	GO:0030246
LE04166	6309.51	-2.92916	0.213812	-13.6997	1.02e-42	4.95e-41	H2afx-7	H2A histone family member X	PF00125;PF16211	Histone;Histone_H2A_C	GO:0003677;GO:0000786
LE15026	1861.1	-2.92832	0.272078	-10.7628	5.16e-27	1.22e-25	Gpt2-3	glutamic--pyruvic transaminase 2	PF00155	Aminotran_1_2	GO:0009058;GO:0030170
LE12344	136.928	-2.92784	0.553203	-5.29253	1.21e-07	7.34e-07	Rin3-4	Ras and Rab interactor 3	NA	NA	NA
LE25303	3099.8	-2.92762	0.22708	-12.8924	4.96e-38	2.02e-36	Mrc2	mannose receptor C type 2	PF00040;PF00059	fn2;Lectin_C	NA
LE25691	2858.6	-2.92698	0.229254	-12.7674	2.49e-37	9.77e-36	UnkProt_8857	NA	NA	NA	NA
LE03126	1077.61	-2.9264	0.363363	-8.05367	8.03e-16	1.01e-14	Ccdc88a	coiled-coil domain containing 88A	PF05622	HOOK	NA
LE21394	549.714	-2.9244	0.324138	-9.02209	1.85e-19	2.89e-18	Tns1-1	tensin 1	PF08416;PF00017	PTB;SH2	GO:0005515
LE08603	76.3892	-2.91825	0.722757	-4.03767	5.4e-05	0.000222	Grasp	general receptor for phosphoinositides 1 associated scaffold protein	PF00595	PDZ	GO:0005515
LE18926	11063	-2.91727	0.233621	-12.4872	8.77e-36	3.15e-34	Mdk	midkine	PF01091;PF05196	PTN_MK_C;PTN_MK_N	GO:0008083
LE09250	85.7349	-2.91555	0.71472	-4.07929	4.52e-05	0.000189	Plch1	phospholipase C eta 1	PF00387;PF09279;PF00168;PF00388	PI-PLC-Y;EF-hand_like;C2;PI-PLC-X	GO:0004435;GO:0006629;GO:0035556;GO:0007165
LE14799	256.252	-2.91142	0.424039	-6.86592	6.61e-12	6.23e-11	Pdf	peptide deformylase, mitochondrial	PF01327	Pep_deformylase	NA
LE07048	25.7722	-2.91116	1.21192	-2.4021	0.0163013	0.0379011	Tcim-1	transcriptional and immune response regulator	PF15063	TC1	NA
LE18598	26.9536	-2.91089	1.20839	-2.40891	0.0160003	0.037315	Sorbs1-1	sorbin and SH3 domain containing 1	PF00018	SH3_1	GO:0005515
LE24192	213.677	-2.91024	0.464826	-6.26091	3.83e-10	3.08e-09	Lpin2-1	lipin 2	PF04571;PF08235;PF16876	Lipin_N;LNS2;Lipin_mid	NA
LE18253	121.418	-2.91018	0.603581	-4.82152	1.42e-06	7.55e-06	Tox-1	thymocyte selection associated high mobility group box	PF00505	HMG_box	NA
LE13880	44.7065	-2.90787	0.913118	-3.18455	0.00144979	0.00442972	Crmp1	collapsin response mediator protein 1	PF01979	Amidohydro_1	GO:0016787
LE20571	82.6218	-2.9048	0.812022	-3.57725	0.000347	0.00121998	UnkProt_7025	NA	PF00619;PF02758	CARD;PYRIN	GO:0042981
LE15299	78.4014	-2.90393	0.817362	-3.55281	0.000381	0.00132865	Irx5	iroquois homeobox 5	PF05920	Homeobox_KN	GO:0006355;GO:0003677
LE15218	34.3215	-2.90056	1.05247	-2.75597	0.0058519	0.015511	Sall1	spalt like transcription factor 1	PF12874;PF12171;PF00096	zf-met;zf-C2H2_jaz;zf-C2H2	GO:0003676
LE24639	24.0264	-2.89806	1.2173	-2.38074	0.0172781	0.0398482	Ccdc178	coiled-coil domain containing 178	NA	NA	NA
LE02186	90.332	-2.89625	0.682223	-4.24531	2.18e-05	9.64e-05	UnkProt_812	NA	NA	NA	NA
LE04163	48.2669	-2.89109	0.891467	-3.24307	0.0011825	0.00367935	Htr3b	5-hydroxytryptamine receptor 3B	PF00078;PF02932;PF02931	RVT_1;Neur_chan_memb;Neur_chan_LBD	GO:0006811;GO:0005230;GO:0016021
LE06974	2299.43	-2.88897	0.24511	-11.7864	4.59e-32	1.38e-30	Fgfr1-2	fibroblast growth factor receptor 1	PF07679;PF18123;PF07714	I-set;FGFR3_TM;Pkinase_Tyr	GO:0006468;GO:0004672
LE14166	83.431	-2.88297	0.712389	-4.0469	5.19e-05	0.000214	St3gal5-2	ST3 beta-galactoside alpha-2,3-sialyltransferase 5	PF00777	Glyco_transf_29	GO:0006486;GO:0008373
LE25173	46.9759	-2.87745	0.884626	-3.25273	0.00114302	0.00357354	Nt5c3a-1	5'-nucleotidase, cytosolic IIIA	PF05822	UMPH-1	GO:0005737;GO:0000287;GO:0008253
LE08657	82.7145	-2.87603	0.721058	-3.98862	6.65e-05	0.000269	Atp1b2-1	ATPase Na+/K+ transporting subunit beta 2	PF00287	Na_K-ATPase	GO:0006813;GO:0005890;GO:0006814
LE02621	338.597	-2.87523	0.393401	-7.30866	2.7e-13	2.86e-12	Tmem269	transmembrane protein 269	PF01066	CDP-OH_P_transf	GO:0016020;GO:0016780;GO:0008654
LE19836	735.155	-2.87466	0.299634	-9.59389	8.48e-22	1.54e-20	Shroom2-1	shroom family member 2	PF08687;PF00595	ASD2;PDZ	GO:0005515
LE02992	221.862	-2.87149	0.447523	-6.41641	1.4e-10	1.17e-09	Rasgrp3-1	RAS guanyl releasing protein 3	PF00617;PF00130;PF13202	RasGEF;C1_1;EF-hand_5	GO:0035556;GO:0007264;GO:0005085;GO:0005509
LE00526	33.7491	-2.87056	1.06283	-2.70086	0.00691598	0.0180363	Ltc4s	leukotriene C4 synthase	PF01124	MAPEG	NA
LE16001	63.1069	-2.87045	0.775616	-3.70087	0.000215	0.000789	Phf21b	PHD finger protein 21B	PF00628	PHD	NA
LE06579	57.884	-2.86946	0.801996	-3.57789	0.000346	0.00121719	Mcf2l-1	MCF.2 cell line derived transforming sequence like	PF00621;PF00169;PF13716	RhoGEF;PH;CRAL_TRIO_2	GO:0005089;GO:0035023
LE23501	28.6403	-2.86656	1.16606	-2.45834	0.0139582	0.0331651	Znf530-2	zinc finger protein 530	PF00096	zf-C2H2	GO:0003676
LE05026	241.289	-2.86429	0.436525	-6.56157	5.32e-11	4.62e-10	Tln2-3	talin 2	PF01608	I_LWEQ	GO:0003779
LE20585	762.917	-2.86412	0.304251	-9.41368	4.79e-21	8.39e-20	Efcc1-2	EF-hand and coiled-coil domain containing 1	PF15799	CCD48	NA
LE13790	133.488	-2.86404	0.553753	-5.17204	2.32e-07	1.36e-06	Cltb-2	clathrin light chain B	PF01086	Clathrin_lg_ch	GO:0030130;GO:0006886;GO:0030132;GO:0016192;GO:0005198
LE00949	503.762	-2.863	0.4284	-6.68302	2.34e-11	2.09e-10	Aars2	alanyl-tRNA synthetase 2, mitochondrial	PF07973;PF01411	tRNA_SAD;tRNA-synt_2c	GO:0004813;GO:0004812;GO:0000166;GO:0043039;GO:0006419;GO:0005524
LE23595	302.057	-2.86283	0.404467	-7.07804	1.46e-12	1.45e-11	Slc44a2-1	solute carrier family 44 member 2	PF04515	Choline_transpo	NA
LE12932	748.784	-2.86197	0.315399	-9.07414	1.15e-19	1.83e-18	Fst-1	follistatin	PF07648;PF09289	Kazal_2;FOLN	GO:0005515
LE09076	71.5057	-2.86062	0.789932	-3.62136	0.000293	0.00104469	Dner	delta/notch like EGF repeat containing	PF00008	EGF	NA
LE11167	27.4774	-2.85791	1.14703	-2.49158	0.0127176	0.0305346	UnkProt_3742	NA	NA	NA	NA
LE12471	120.294	-2.85692	0.58167	-4.91157	9.03e-07	4.91e-06	Zbtb1-2	zinc finger and BTB domain containing 1	PF00651;PF00096	BTB;zf-C2H2	GO:0005515;GO:0003676
LE26750	107.738	-2.85314	0.681763	-4.18494	2.85e-05	0.000124	Dmbt1-14	deleted in malignant brain tumors 1	PF00193;PF00431;PF00530	Xlink;CUB;SRCR	GO:0005540;GO:0007155;GO:0016020;GO:0005044
LE14296	112.793	-2.85261	0.707916	-4.02959	5.59e-05	0.000229	Mmrn1	multimerin 1	PF07546;PF00008;PF00386	EMI;EGF;C1q	GO:0005515
LE06747	366.391	-2.85254	0.371554	-7.67731	1.62e-14	1.87e-13	Smpx	small muscle protein X-linked	PF15355	Chisel	NA
LE20694	147.815	-2.8515	0.537887	-5.30129	1.15e-07	7.01e-07	Cish	cytokine inducible SH2 containing protein	PF07525;PF00017	SOCS_box;SH2	NA
LE28296	283.258	-2.85111	0.406398	-7.01557	2.29e-12	2.23e-11	Med30-1	mediator complex subunit 30	PF11315	Med30	NA
LE14337	663.739	-2.85096	0.354053	-8.05237	8.12e-16	1.02e-14	Kdm3b-1	lysine demethylase 3B	PF02373	JmjC	NA
LE04931	12885.5	-2.85073	0.212346	-13.4249	4.32e-41	1.97e-39	Tpm3-2	tropomyosin 3	PF00261	Tropomyosin	NA
LE08555	2308.65	-2.84992	0.27469	-10.3751	3.22e-25	7.06e-24	Tuba1b-9	tubulin alpha 1b	PF00091;PF03953	Tubulin;Tubulin_C	GO:0003924
LE00891	180.76	-2.84776	0.511713	-5.56515	2.62e-08	1.73e-07	Tdrp	testis development related protein	PF15683	TDRP	GO:0007283
LE10351	123.62	-2.84773	0.580449	-4.90608	9.29e-07	5.04e-06	Spata13	spermatogenesis associated 13	PF00621;PF00169;PF00018	RhoGEF;PH;SH3_1	GO:0005089;GO:0005515;GO:0035023
LE02180	624.159	-2.84671	0.360772	-7.89061	3.01e-15	3.64e-14	Wrap53	WD repeat containing antisense to TP53	PF00400	WD40	GO:0005515
LE24736	30.6109	-2.8457	1.13821	-2.50016	0.0124139	0.0298955	Adgrb1-2	adhesion G protein-coupled receptor B1	PF01825;PF00002	GPS;7tm_2	GO:0004930;GO:0007186;GO:0016021
LE07477	102.097	-2.84082	0.685916	-4.14165	3.45e-05	0.000147	Robo1-3	roundabout guidance receptor 1	PF13927;PF07679	Ig_3;I-set	NA
LE13601	36.7028	-2.84074	0.987835	-2.87572	0.00403104	0.0111614	Spon2	spondin 2	PF06468	Spond_N	NA
LE01237	88.5067	-2.83931	0.711023	-3.99327	6.52e-05	0.000265	Dlk2	delta like non-canonical Notch ligand 2	PF00008	EGF	NA
LE08446	898.555	-2.83719	0.345765	-8.20554	2.3e-16	3e-15	Twist2-2	twist family bHLH transcription factor 2	PF00010	HLH	GO:0046983
LE01491	78.8403	-2.83672	0.752282	-3.77082	0.000163	0.000611	Capn8-2	calpain 8	PF01067;PF00648	Calpain_III;Peptidase_C2	GO:0006508;GO:0004198;GO:0005622
LE26079	1617.55	-2.8346	0.293964	-9.64268	5.28e-22	9.75e-21	Gatad2b	GATA zinc finger domain containing 2B	PF16563;PF00320	P66_CC;GATA	GO:0043565;GO:0008270;GO:0006355
LE14984	25.7733	-2.8337	1.16278	-2.437	0.0148098	0.0348762	Fam92b	family with sequence similarity 92 member B	PF06730	FAM92	NA
LE05672	172.934	-2.83067	0.533018	-5.31065	1.09e-07	6.68e-07	Ryr2-5	ryanodine receptor 2	PF00622;PF02026;PF01365;PF08709;PF02815	SPRY;RyR;RYDR_ITPR;Ins145_P3_rec;MIR	GO:0016020;GO:0070588;GO:0005515;GO:0005262
LE01395	248.352	-2.83022	0.557501	-5.07661	3.84e-07	2.19e-06	Rhag	Rh associated glycoprotein	PF00909	Ammonium_transp	GO:0016020;GO:0008519;GO:0015696
LE15195	853.413	-2.82981	0.301371	-9.3898	6.01e-21	1.04e-19	Wtip-2	WT1 interacting protein	PF00412	LIM	NA
LE16633	68.4308	-2.82357	0.826735	-3.41532	0.000637	0.00211028	Adamts19-1	ADAM metallopeptidase with thrombospondin type 1 motif 19	PF05986;PF00090	ADAM_spacer1;TSP_1	NA
LE18961	305.111	-2.82222	0.420756	-6.70751	1.98e-11	1.79e-10	Tmem263-1	transmembrane protein 263	PF15475	UPF0444	NA
LE19799	33.8438	-2.82043	1.05762	-2.66676	0.00765865	0.0196429	Tmem255a	transmembrane protein 255A	PF14967	FAM70	NA
LE04772	169.429	-2.81898	0.522624	-5.39389	6.89e-08	4.32e-07	Smc1a	structural maintenance of chromosomes 1A	PF02463	SMC_N	NA
LE29613	42.5503	-2.8189	1.00347	-2.80915	0.00496724	0.0134227	Klf15-2	Kruppel like factor 15	PF00096	zf-C2H2	GO:0003676
LE25743	361.367	-2.81883	0.382073	-7.37771	1.61e-13	1.74e-12	Cbx2	chromobox 2	PF00385;PF17218	Chromo;CBX7_C	NA
LE03987	311.702	-2.81822	0.434427	-6.4872	8.74e-11	7.43e-10	Pafah1b2	platelet activating factor acetylhydrolase 1b catalytic subunit 2	PF13472	Lipase_GDSL_2	NA
LE10535	173.169	-2.81473	0.615756	-4.57118	4.85e-06	2.38e-05	Brd2	bromodomain containing 2	PF00078;PF00439;PF17919	RVT_1;Bromodomain;RT_RNaseH_2	GO:0005515
LE12707	216.956	-2.81394	0.573854	-4.90358	9.41e-07	5.1e-06	Plekhh1	pleckstrin homology, MyTH4 and FERM domain containing H1	PF00373;PF00169;PF00784	FERM_M;PH;MyTH4	GO:0005856
LE14289	1955.97	-2.81293	0.261914	-10.7399	6.61e-27	1.56e-25	Sept6-2	septin 6	PF00735	Septin	GO:0005525
LE01123	36.1629	-2.81023	0.99436	-2.82617	0.00471075	0.0127976	UnkProt_421	NA	NA	NA	NA
LE01296	130.217	-2.8081	0.564517	-4.97434	6.55e-07	3.63e-06	Pex6-1	peroxisomal biogenesis factor 6	NA	NA	NA
LE23918	36.66	-2.80745	0.993016	-2.8272	0.00469575	0.0127625	Nol4	nucleolar protein 4	NA	NA	NA
LE05624	59.2535	-2.80534	0.833135	-3.36722	0.000759	0.00247669	Meis1-1	Meis homeobox 1	NA	NA	NA
LE19410	65.6374	-2.80454	0.840664	-3.3361	0.00085	0.00273861	Lrrc4c	leucine rich repeat containing 4C	PF13306;PF07679;PF13855	LRR_5;I-set;LRR_8	GO:0005515
LE02452	187.401	-2.80338	0.493112	-5.68509	1.31e-08	8.92e-08	Ccdc50-3	coiled-coil domain containing 50	PF15295	CCDC50_N	NA
LE15544	31.0682	-2.80221	1.06966	-2.61971	0.00880044	0.0221921	UnkProt_5311	NA	NA	NA	NA
LE11344	175.552	-2.80098	0.507353	-5.52077	3.38e-08	2.2e-07	Znf16-1	zinc finger protein 16	PF13912;PF13894;PF00096	zf-C2H2_6;zf-C2H2_4;zf-C2H2	GO:0003676
LE18466	156.495	-2.80081	0.563291	-4.97222	6.62e-07	3.66e-06	Plag1-2	PLAG1 zinc finger	PF13912;PF00096	zf-C2H2_6;zf-C2H2	GO:0003676
LE07674	96.5195	-2.79972	0.64015	-4.37354	1.22e-05	5.64e-05	UnkProt_2525	NA	NA	NA	NA
LE22940	128.976	-2.79951	0.612823	-4.56822	4.92e-06	2.41e-05	Zscan30-2	zinc finger and SCAN domain containing 30	PF00096	zf-C2H2	GO:0003676
LE26034	104.543	-2.79884	0.646116	-4.3318	1.48e-05	6.71e-05	Arhgef2-1	Rho/Rac guanine nucleotide exchange factor 2	NA	NA	NA
LE22236	72.8279	-2.79734	0.787483	-3.55226	0.000382	0.00133094	Spata22	spermatogenesis associated 22	NA	NA	NA
LE21877	655.522	-2.79561	0.316879	-8.82232	1.12e-18	1.69e-17	C6orf120	chromosome 6 open reading frame 120	PF17065	UPF0669	NA
LE05065	215.505	-2.79557	0.452296	-6.18083	6.38e-10	5.05e-09	Ap3b2-2	adaptor related protein complex 3 subunit beta 2	PF01602;PF14796	Adaptin_N;AP3B1_C	GO:0006886;GO:0030117;GO:0016192
LE16708	806.464	-2.79249	0.311454	-8.96601	3.07e-19	4.78e-18	Oxct1	3-oxoacid CoA-transferase 1	PF01144	CoA_trans	GO:0008410
LE15747	85.9817	-2.79201	0.671483	-4.15798	3.21e-05	0.000138	C12orf56	chromosome 12 open reading frame 56	PF15087	DUF4551	NA
LE05993	1167.53	-2.79159	0.340361	-8.20185	2.37e-16	3.09e-15	Dpp3-3	dipeptidyl peptidase 3	PF03571	Peptidase_M49	NA
LE10098	146.957	-2.79075	0.532406	-5.24176	1.59e-07	9.53e-07	Sesn3-1	sestrin 3	PF04636	PA26	GO:0005634;GO:1901031
LE10785	64.9282	-2.79009	0.766729	-3.63895	0.000274	0.000981	Cdkn2d-1	cyclin dependent kinase inhibitor 2D	PF12796	Ank_2	NA
LE30033	648.503	-2.78906	0.315589	-8.83764	9.78e-19	1.48e-17	Sema3a-2	semaphorin 3A	PF01403;PF00047	Sema;ig	GO:0005515
LE19632	36.3072	-2.78752	0.997288	-2.7951	0.0051884	0.0139482	Nlgn3-2	neuroligin 3	PF00135	COesterase	NA
LE09133	885.052	-2.78653	0.311583	-8.94313	3.78e-19	5.83e-18	Sned1	sushi, nidogen and EGF like domains 1	PF07645;PF00041;PF00008;PF12661;PF06119	EGF_CA;fn3;EGF;hEGF;NIDO	GO:0007160;GO:0005509;GO:0005515
LE22482	27.4639	-2.7865	1.12539	-2.47602	0.0132855	0.0317317	Stk32c	serine/threonine kinase 32C	PF00069	Pkinase	GO:0006468;GO:0005524;GO:0004672
LE13987	624.328	-2.78494	0.320718	-8.68343	3.84e-18	5.63e-17	Canx-3	calnexin	PF00078;PF09004;PF00262	RVT_1;DUF1891;Calreticulin	GO:0006457;GO:0005783;GO:0016706;GO:0051082;GO:0005509;GO:0008168;GO:0055114
LE01084	50.9628	-2.78409	0.867417	-3.20963	0.00132908	0.00409024	Enpp1	ectonucleotide pyrophosphatase/phosphodiesterase 1	PF01033;PF01663	Somatomedin_B;Phosphodiest	GO:0005044;GO:0006955;GO:0030247;GO:0003824
LE15294	50.1219	-2.78301	0.851868	-3.26695	0.00108714	0.00341868	UnkProt_5248	NA	NA	NA	NA
LE09534	82.0764	-2.77885	0.682414	-4.07208	4.66e-05	0.000194	Rasl11a-2	RAS like family 11 member A	PF00071	Ras	GO:0003924;GO:0005525
LE25086	25.2172	-2.7785	1.18473	-2.34525	0.0190142	0.0433389	Hoxb9	homeobox B9	PF04617;PF00046	Hox9_act;Homeodomain	GO:0005634;GO:0006351;GO:0003677
LE07845	200.569	-2.77845	0.503819	-5.51477	3.49e-08	2.27e-07	Kalrn-3	kalirin RhoGEF kinase	PF07679;PF00069;PF16609;PF00621;PF00018;PF00041;PF00169	I-set;Pkinase;SH3-RhoG_link;RhoGEF;SH3_1;fn3;PH	GO:0005089;GO:0006468;GO:0035023;GO:0005515;GO:0004672;GO:0005524
LE21863	27.969	-2.77602	1.12573	-2.46598	0.013664	0.032538	Nrtn	neurturin	PF00019	TGF_beta	GO:0008083
LE18233	23.8703	-2.77454	1.20683	-2.29904	0.0215028	0.048195	Trim55-3	tripartite motif containing 55	PF00643	zf-B_box	GO:0008270
LE19370	56.3983	-2.77303	0.836405	-3.31542	0.000915	0.00292579	Ldlrad3	low density lipoprotein receptor class A domain containing 3	PF00057	Ldl_recept_a	GO:0005515
LE24341	43.8129	-2.77124	0.921798	-3.00635	0.00264408	0.00764368	Fat1-1	FAT atypical cadherin 1	PF00028;PF02210;PF01049;PF12661	Cadherin;Laminin_G_2;Cadherin_C;hEGF	GO:0016020;GO:0005509;GO:0007156
LE25011	2243.69	-2.77112	0.236984	-11.6933	1.38e-31	4.04e-30	Ngfr-2	nerve growth factor receptor	PF00020;PF00531;PF18422	TNFR_c6;Death;TNFR_16_TM	GO:0007165;GO:0005515
LE21544	1485.49	-2.77081	0.257992	-10.7399	6.61e-27	1.56e-25	Cpamd8-1	C3 and PZP like, alpha-2-macroglobulin domain containing 8	PF07648;PF07678;PF07677	Kazal_2;TED_complement;A2M_recep	GO:0005576;GO:0005615;GO:0005515
LE07801	270.967	-2.7693	0.449308	-6.16348	7.12e-10	5.61e-09	Hoxd3	homeobox D3	PF13293;PF00046	DUF4074;Homeodomain	GO:0003677
LE15607	81.5258	-2.76918	0.682792	-4.05567	5e-05	0.000207	Btbd11-2	BTB domain containing 11	NA	NA	NA
LE27682	169.874	-2.76875	0.496413	-5.57751	2.44e-08	1.61e-07	Adamts16-3	ADAM metallopeptidase with thrombospondin type 1 motif 16	PF01562;PF01421;PF00090;PF17771	Pep_M12B_propep;Reprolysin;TSP_1;ADAM_CR_2	GO:0006508;GO:0004222
LE06963	112.387	-2.76696	0.655094	-4.22376	2.4e-05	0.000105	Tacc1-1	transforming acidic coiled-coil containing protein 1	PF05010	TACC_C	NA
LE20982	29.6533	-2.76267	1.10824	-2.49285	0.0126722	0.0304496	Podxl2	podocalyxin like 2	PF06365	CD34_antigen	NA
LE20650	636.588	-2.76214	0.324402	-8.51454	1.67e-17	2.36e-16	Sema3g	semaphorin 3G	PF01403	Sema	GO:0005515
LE00649	1280.57	-2.76195	0.262726	-10.5127	7.55e-26	1.7e-24	Gemin5	gem nuclear organelle associated protein 5	PF12894;PF00400	ANAPC4_WD40;WD40	GO:0005515
LE19159	196.928	-2.7618	0.487192	-5.66881	1.44e-08	9.76e-08	Ifitm2-2	interferon induced transmembrane protein 2	PF04505	CD225	GO:0016021
LE30229	906.92	-2.76076	0.315734	-8.74393	2.25e-18	3.34e-17	Sema3c	semaphorin 3C	PF01403;PF07679	Sema;I-set	GO:0005515
LE13007	426.336	-2.75957	0.350849	-7.8654	3.68e-15	4.42e-14	Rasl11b	RAS like family 11 member B	PF00071	Ras	GO:0003924;GO:0005525
LE12838	72.0794	-2.7595	0.741325	-3.72239	0.000197	0.00073	Rin3-1	Ras and Rab interactor 3	PF00788	RA	GO:0007165
LE06460	33.7414	-2.75815	1.03712	-2.65944	0.00782705	0.0200327	Tagln3	transgelin 3	PF00402;PF00307	Calponin;CH	GO:0005515
LE01836	76.6974	-2.75764	0.70871	-3.89107	9.98e-05	0.000389	Rragd	Ras related GTP binding D	PF04670	Gtr1_RagA	GO:0005525
LE23549	824.636	-2.75674	0.306155	-9.00439	2.17e-19	3.39e-18	Srsf2-2	serine and arginine rich splicing factor 2	PF00076	RRM_1	GO:0003676
LE15549	63.3327	-2.75642	0.777847	-3.54365	0.000395	0.00137048	Tspan11	tetraspanin 11	PF00335	Tetraspanin	GO:0016021
LE20768	66.3105	-2.75431	0.752554	-3.65994	0.000252	0.000911	Ninj1-2	ninjurin 1	PF04923	Ninjurin	GO:0007155;GO:0016021;GO:0042246
LE09246	111.493	-2.75087	0.601625	-4.5724	4.82e-06	2.37e-05	Ppp2r3a-2	protein phosphatase 2 regulatory subunit B''alpha	NA	NA	NA
LE12494	118.472	-2.75066	0.598475	-4.59611	4.3e-06	2.14e-05	Fut8-1	fucosyltransferase 8	PF14604	SH3_9	GO:0005515
LE28688	95.1787	-2.75058	0.669361	-4.10926	3.97e-05	0.000168	Hs3st3b1-1	heparan sulfate-glucosamine 3-sulfotransferase 3B1	PF00685	Sulfotransfer_1	GO:0008146
LE11965	62.6239	-2.75009	0.836654	-3.28701	0.00101257	0.00320344	Spef2-1	sperm flagellar 2	NA	NA	NA
LE00326	59.1191	-2.74987	0.799239	-3.44061	0.00058	0.00194123	Pcdh10-26	protocadherin 10	PF00028;PF16492;PF08266	Cadherin;Cadherin_C_2;Cadherin_2	GO:0016020;GO:0005509;GO:0007156
LE01683	68.4108	-2.74834	0.779525	-3.52566	0.000422	0.00145759	Eva1c-2	eva-1 homolog C	PF02140;PF14851	Gal_Lectin;FAM176	GO:0030246
LE20036	365.677	-2.74605	0.37468	-7.32905	2.32e-13	2.48e-12	Fhl2-2	four and a half LIM domains 2	PF00412	LIM	NA
LE18854	637.513	-2.74585	0.318108	-8.63182	6.04e-18	8.72e-17	Emc4-2	ER membrane protein complex subunit 4	PF06417	DUF1077	NA
LE24536	67.8739	-2.74401	0.74595	-3.67855	0.000235	0.000854	Rab31	RAB31, member RAS oncogene family	PF00071	Ras	GO:0003924;GO:0005525
LE03084	52.0218	-2.74234	0.916924	-2.9908	0.0027825	0.0079896	Otx2-1	orthodenticle homeobox 2	PF03529;PF00046	TF_Otx;Homeodomain	GO:0003700;GO:0005634;GO:0007275;GO:0003677
LE06384	187.618	-2.74221	0.476431	-5.75574	8.63e-09	5.98e-08	Epha3	EPH receptor A3	PF14575;PF07699;PF01404;PF00041;PF00536;PF07714	EphA2_TM;Ephrin_rec_like;Ephrin_lbd;fn3;SAM_1;Pkinase_Tyr	GO:0006468;GO:0005515;GO:0004672
LE15004	98.8688	-2.73797	0.625569	-4.37677	1.2e-05	5.56e-05	Wtip-1	WT1 interacting protein	PF00412	LIM	NA
LE15306	138.499	-2.73644	0.558118	-4.90298	9.44e-07	5.11e-06	UnkProt_5252	NA	NA	NA	NA
LE12714	70.6039	-2.73602	0.788123	-3.47157	0.000517	0.00175074	Dpf3	double PHD fingers 3	PF14051	Requiem_N	NA
LE10126	57.9243	-2.73257	0.800314	-3.41438	0.000639	0.00211609	Wdr73-2	WD repeat domain 73	NA	NA	NA
LE07633	29.1214	-2.73018	1.11859	-2.44073	0.0146577	0.0345581	UnkProt_2508	NA	NA	NA	NA
LE22192	130.126	-2.72713	0.573973	-4.75132	2.02e-06	1.05e-05	Sh2b2	SH2B adaptor protein 2	PF08916;PF00169;PF00017	Phe_ZIP;PH;SH2	NA
LE08762	36.5059	-2.72438	1.05332	-2.58646	0.00969678	0.0241332	Rnf182-2	ring finger protein 182	PF13445	zf-RING_UBOX	NA
LE21738	34.2838	-2.7227	1.01548	-2.68119	0.00733605	0.0189296	UnkProt_7410	NA	NA	NA	NA
LE18390	157.106	-2.71914	0.554141	-4.90695	9.25e-07	5.02e-06	Znf341	zinc finger protein 341	PF13894;PF00096	zf-C2H2_4;zf-C2H2	GO:0003676
LE14826	223.928	-2.71795	0.467882	-5.80904	6.28e-09	4.42e-08	UnkProt_5096	NA	NA	NA	NA
LE07180	106.668	-2.71622	0.657084	-4.13375	3.57e-05	0.000152	Fgfr1-1	fibroblast growth factor receptor 1	PF07679	I-set	NA
LE07267	56.5024	-2.71567	0.810552	-3.35039	0.000807	0.0026126	Slc8a1-1	solute carrier family 8 member A1	PF01699	Na_Ca_ex	GO:0016021;GO:0055085
LE04897	79.7349	-2.7145	0.688896	-3.94037	8.14e-05	0.000324	UnkProt_1732	NA	NA	NA	NA
LE26254	42.6111	-2.71409	0.919366	-2.95213	0.00315588	0.00893279	Gabbr2-2	gamma-aminobutyric acid type B receptor subunit 2	PF00003;PF18455	7tm_3;GBR2_CC	GO:0004930;GO:0007186;GO:0016021
LE19764	126.047	-2.71352	0.570721	-4.75454	1.99e-06	1.03e-05	Sh3bgrl	SH3 domain binding glutamate rich protein like	PF04908	SH3BGR	NA
LE25548	315.496	-2.7121	0.418054	-6.48744	8.73e-11	7.42e-10	Cdr2l	cerebellar degeneration related protein 2 like	NA	NA	NA
LE20474	37.6475	-2.71142	0.980642	-2.76495	0.0056932	0.0151496	Mamdc4-1	MAM domain containing 4	PF00629	MAM	GO:0016020
LE03026	183.689	-2.71098	0.479479	-5.65401	1.57e-08	1.06e-07	Plekhg1-1	pleckstrin homology and RhoGEF domain containing G1	PF00621	RhoGEF	GO:0005089;GO:0035023
LE16528	137.778	-2.71036	0.565693	-4.79121	1.66e-06	8.69e-06	Snap47	synaptosome associated protein 47	NA	NA	NA
LE23269	225.272	-2.70977	0.482234	-5.6192	1.92e-08	1.29e-07	Gyg2	glycogenin 2	PF01501	Glyco_transf_8	GO:0016757
LE20630	1967.66	-2.70811	0.247063	-10.9612	5.87e-28	1.47e-26	Lrig1	leucine rich repeats and immunoglobulin like domains 1	PF13927;PF07679;PF13855	Ig_3;I-set;LRR_8	GO:0005515
LE23737	424.579	-2.70449	0.349439	-7.73951	9.98e-15	1.16e-13	Snai2-1	snail family transcriptional repressor 2	PF00096	zf-C2H2	GO:0003676
LE03047	41.3408	-2.7032	1.15304	-2.34441	0.019057	0.0434311	Chgb	chromogranin B	PF01271	Granin	GO:0030141
LE29022	31.5267	-2.70249	1.05259	-2.56747	0.0102442	0.025303	Il21r	interleukin 21 receptor	PF09238	IL4Ra_N	GO:0002532;GO:0016021;GO:0004896
LE04200	56.3432	-2.70115	0.821881	-3.28654	0.00101425	0.0032082	Nlrx1	NLR family member X1	PF05729;PF17779;PF17776	NACHT;NOD2_WH;NLRC4_HD2	NA
[truncated: 4,886 more rows]

## Sheet: SI Table 6
SI Table 6: Differentially accessible ATAC peaks, pectoral anterior region vs pectoral posterior region
See file SITable6.tsv

## Sheet: SI Table 7
SI Table 7: Differentially accessible ATAC peaks, pectoral fin vs pelvic fin
See file SITable7.tsv

## Sheet: SI Table 8
SI Table 8	A/B Compartments
chrom	start	end	compartment	ev	ATAC	nchrom	GC	nModels	RNA-ST30_FinA1	RNA-ST30_FinA3	RNA-ST30_FinA2	RNA-ST30_FinP3	RNA-ST30_FinP1	RNA-ST30_FinP2	zATAC	znModels	zGC
Leri_1C	1	500000	B	-0.0282112	14332	1	0.458167	4	1421	840	690	1018	1331	520	-0.594641	-0.0968156	2.12457
Leri_1C	500001	1000000	A	0.0266519	16634	1	0.449351	2	3867	2085	3275	2549	3806	2768	0.103857	-0.612661	1.32264
Leri_1C	1000001	1500000	A	0.0386139	14079	1	0.464209	4	2935	1683	2555	2832	4120	2140	-0.671409	-0.0968156	2.67417
Leri_1C	1500001	2000000	B	-0.0243453	12764	1	0.464253	0	27	35	51	36	31	37	-1.07042	-1.12851	2.67818
Leri_1C	2000001	2500000	A	0.0270178	20635	1	0.462847	7	6024	3274	5908	4407	5729	4735	1.31788	0.676953	2.55028
Leri_1C	2500001	3000000	B	-0.0141693	14411	1	0.454791	4	812	670	858	837	915	741	-0.57067	-0.0968156	1.81748
Leri_1C	3000001	3500000	A	0.00725076	19915	1	0.456065	5	4530	3172	5684	3585	4326	4921	1.09941	0.161107	1.93337
Leri_1C	3500001	4000000	B	-0.0327126	12620	1	0.445919	1	19	19	35	13	10	52	-1.11412	-0.870584	1.01045
Leri_1C	4000001	4500000	B	-0.00667486	14943	1	0.432397	4	537	283	616	213	359	296	-0.409245	-0.0968156	-0.219561
Leri_1C	4500001	5000000	B	-0.0390723	14390	1	0.434187	1	8	14	8	9	15	4	-0.577042	-0.870584	-0.0567365
Leri_1C	5000001	5500000	B	-0.0458866	13137	1	0.442109	2	25	16	16	23	41	9	-0.957241	-0.612661	0.663878
Leri_1C	5500001	6000000	B	-0.0209026	9348	1	0.450071	0	39	18	15	15	22	11	-2.10694	-1.12851	1.38813
Leri_1C	6000001	6500000	B	-0.0253945	10287	1	0.456603	0	12	18	27	23	21	20	-1.82202	-1.12851	1.9823
Leri_1C	6500001	7000000	B	-0.0268049	11119	1	0.453265	2	818	515	1090	565	840	797	-1.56957	-0.612661	1.67867
Leri_1C	7000001	7500000	A	0.013504	23607	1	0.464041	4	3851	3074	4457	3161	3677	3248	2.21968	-0.0968156	2.65889
Leri_1C	7500001	8000000	B	-0.00673349	17952	1	0.446839	5	4340	2822	4452	3115	4259	3498	0.503779	0.161107	1.09414
Leri_1C	8000001	8500000	A	0.0390242	19503	1	0.449487	3	1362	1155	1798	1304	1282	1267	0.974401	-0.354739	1.33501
Leri_1C	8500001	9000000	A	0.0625726	20317	1	0.438591	6	8676	8580	10980	7666	8816	8462	1.22139	0.41903	0.343867
Leri_1C	9000001	9500000	A	0.0840966	16622	1	0.447989	8	11411	10739	13434	10611	10690	10266	0.100216	0.934876	1.19874
Leri_1C	9500001	10000000	A	0.0466929	22051	1	0.455973	4	2841	1537	3343	1746	2598	2506	1.74754	-0.0968156	1.925
Leri_1C	10000001	10500000	A	0.0629276	17179	1	0.455289	1	1522	677	1437	879	1477	1131	0.269227	-0.870584	1.86278
Leri_1C	10500001	11000000	A	0.0452495	14031	1	0.444933	2	458	384	401	753	981	482	-0.685974	-0.612661	0.920759
Leri_1C	11000001	11500000	A	0.0643842	13623	1	0.435659	1	1649	1193	1751	1459	1532	1307	-0.809774	-0.870584	0.077162
Leri_1C	11500001	12000000	A	0.0594679	12502	1	0.441683	5	2201	1618	2641	1641	2070	1816	-1.14992	0.161107	0.625127
Leri_1C	12000001	12500000	A	0.00295223	10320	1	0.437609	0	8	20	25	13	20	3	-1.81201	-1.12851	0.254541
Leri_1C	12500001	13000000	A	0.0121908	9122	1	0.442013	0	22	13	39	22	31	16	-2.17552	-1.12851	0.655145
Leri_1C	13000001	13500000	A	0.0697428	19694	1	0.445201	1	827	706	1116	802	798	1036	1.03236	-0.870584	0.945137
Leri_1C	13500001	14000000	A	0.063123	17148	1	0.445545	7	7940	6700	9720	6391	7169	7534	0.259821	0.676953	0.976429
Leri_1C	14000001	14500000	A	0.0281986	16846	1	0.454121	0	14	7	12	20	10	13	0.168184	-1.12851	1.75653
Leri_1C	14500001	15000000	A	0.0701144	21159	1	0.461787	3	3792	1902	3920	2455	3249	2874	1.47688	-0.354739	2.45386
Leri_1C	15000001	15500000	A	0.0824823	19833	1	0.432909	14	7767	6386	8449	6552	7623	7181	1.07453	2.48241	-0.172988
Leri_1C	15500001	16000000	A	0.046303	18003	1	0.445949	11	32991	27385	40006	26083	32032	30474	0.519254	1.70864	1.01318
Leri_1C	16000001	16500000	A	0.0161376	18491	1	0.442669	12	5323	4847	7291	4820	4984	5243	0.667329	1.96657	0.714817
Leri_1C	16500001	17000000	A	0.00685006	15707	1	0.435567	6	2685	1882	2806	1699	2186	2282	-0.177424	0.41903	0.0687933
Leri_1C	17000001	17500000	A	0.0487985	22825	1	0.443509	4	1607	940	1852	1031	1412	1236	1.9824	-0.0968156	0.791227
Leri_1C	17500001	18000000	A	0.0532464	17312	1	0.439593	3	2933	2582	3782	2452	2615	2737	0.309583	-0.354739	0.435013
Leri_1C	18000001	18500000	A	0.0183761	17280	1	0.435401	5	82546	94502	115991	68178	69325	76490	0.299874	0.161107	0.0536934
Leri_1C	18500001	19000000	A	0.028823	17333	1	0.434715	10	3227	3092	3888	3382	2988	3281	0.315955	1.45072	-0.0087077
Leri_1C	19000001	19500000	A	0.00189889	17702	1	0.436919	4	4686	3334	5470	4030	4110	4403	0.427921	-0.0968156	0.191776
Leri_1C	19500001	20000000	A	0.00996873	17046	1	0.432933	0	16	67	28	37	16	19	0.228871	-1.12851	-0.170805
Leri_1C	20000001	20500000	B	-0.0129466	15375	1	0.434659	3	28	13	24	9	26	18	-0.278163	-0.354739	-0.0138017
Leri_1C	20500001	21000000	B	-0.0187645	14102	1	0.437171	1	153	100	158	136	218	154	-0.66443	-0.870584	0.214699
Leri_1C	21000001	21500000	A	0.0219677	18400	1	0.438685	9	2382	3320	3280	2607	2401	2456	0.639716	1.1928	0.352418
Leri_1C	21500001	22000000	A	0.0518548	20222	1	0.424505	3	5529	3651	5037	4439	5059	4685	1.19257	-0.354739	-0.937447
Leri_1C	22000001	22500000	A	0.0534665	17630	1	0.419857	1	588	393	797	432	450	344	0.406074	-0.870584	-1.36025
Leri_1C	22500001	23000000	A	0.049322	13199	1	0.433253	0	20	0	23	8	8	4	-0.938429	-1.12851	-0.141697
Leri_1C	23000001	23500000	A	0.00675048	17924	1	0.428207	5	1878	1525	2044	1469	2013	1773	0.495283	0.161107	-0.600699
Leri_1C	23500001	24000000	A	0.0303005	13320	1	0.425435	3	831	828	942	820	968	719	-0.901713	-0.354739	-0.85285
Leri_1C	24000001	24500000	A	0.0567644	17198	1	0.429883	8	4514	5439	5788	4872	4621	4835	0.274992	0.934876	-0.448244
Leri_1C	24500001	25000000	A	0.063435	19177	1	0.429641	6	1393	973	1410	1007	1574	1085	0.875482	0.41903	-0.470257
Leri_1C	25000001	25500000	A	0.024703	17056	1	0.426509	7	2070	1603	2763	1526	2183	2101	0.231905	0.676953	-0.755156
Leri_1C	25500001	26000000	A	0.0436855	15832	1	0.430577	4	6521	5190	7483	6597	6990	5590	-0.139495	-0.0968156	-0.385115
Leri_1C	26000001	26500000	A	0.0252465	12208	1	0.440643	1	251	84	112	166	283	99	-1.23913	-0.870584	0.530525
Leri_1C	26500001	27000000	A	0.00770624	16538	1	0.440397	4	125	172	271	212	210	212	0.0747277	-0.0968156	0.508148
Leri_1C	27000001	27500000	A	0.0785345	15473	1	0.442929	6	12437	5181	7202	6988	10722	7810	-0.248426	0.41903	0.738468
Leri_1C	27500001	28000000	A	0.0753732	19725	1	0.426345	5	5271	3429	5317	3761	4997	3950	1.04176	0.161107	-0.770074
Leri_1C	28000001	28500000	A	0.100855	15131	1	0.424235	1	6935	3925	7425	14064	12151	21610	-0.3522	-0.870584	-0.962007
Leri_1C	28500001	29000000	A	0.0711451	19014	1	0.437691	3	4744	4544	7337	5119	4406	5936	0.826023	-0.354739	0.262
Leri_1C	29000001	29500000	A	0.0903217	16012	1	0.425737	2	1259	1216	1521	1144	1515	1366	-0.084877	-0.612661	-0.825379
Leri_1C	29500001	30000000	A	0.0358217	15295	1	0.439449	6	1301	898	1472	1071	1392	1084	-0.302437	0.41903	0.421914
Leri_1C	30000001	30500000	B	-0.0136163	11646	1	0.434193	6	52316	52346	60325	49243	46663	47388	-1.40966	0.41903	-0.0561907
Leri_1C	30500001	31000000	B	-0.0195031	13906	1	0.427041	1	27	9	12	12	22	19	-0.723903	-0.870584	-0.706763
Leri_1C	31000001	31500000	B	-0.0134886	13665	1	0.423419	1	399	138	699	137	399	151	-0.79703	-0.870584	-1.03623
Leri_1C	31500001	32000000	B	-0.00580231	14388	1	0.423953	0	16	22	29	15	17	17	-0.577649	-1.12851	-0.987659
Leri_1C	32000001	32500000	A	0.000910083	14261	1	0.428535	0	23	7	4	19	12	23	-0.616185	-1.12851	-0.570863
Leri_1C	32500001	33000000	B	-0.00225072	13018	1	0.428375	0	33	28	16	15	18	4	-0.99335	-1.12851	-0.585417
Leri_1C	33000001	33500000	A	0.0179024	16001	1	0.408841	1	11	5	21	11	16	17	-0.0882148	-0.870584	-2.3623
Leri_1C	33500001	34000000	B	-0.00488986	16967	1	0.419017	1	13	9	8	13	12	11	0.2049	-0.870584	-1.43666
Leri_1C	34000001	34500000	A	0.0237667	17166	1	0.423307	6	1087	710	1103	693	1053	863	0.265282	0.41903	-1.04642
Leri_1C	34500001	35000000	A	0.0910764	18540	1	0.429817	13	9327	8894	9693	8873	9257	8500	0.682197	2.22449	-0.454248
Leri_1C	35000001	35500000	A	0.0980429	20500	1	0.429929	12	10339	8030	12306	8239	10717	9272	1.27692	1.96657	-0.44406
Leri_1C	35500001	36000000	A	0.103647	17528	1	0.432909	2	1784	1915	1897	1579	1852	1475	0.375124	-0.612661	-0.172988
Leri_1C	36000001	36500000	A	0.109017	20577	1	0.424633	8	10828	9394	10640	9248	10914	8298	1.30029	0.934876	-0.925803
Leri_1C	36500001	37000000	A	0.0716935	15123	1	0.432951	8	4323	3534	5680	3697	4313	4665	-0.354627	0.934876	-0.169168
Leri_1C	37000001	37500000	A	0.025428	18943	1	0.432579	10	2546	2208	3752	2361	2667	2865	0.804479	1.45072	-0.203006
Leri_1C	37500001	38000000	A	0.0328039	17295	1	0.443717	3	180	49	153	83	201	160	0.304425	-0.354739	0.810147
Leri_1C	38000001	38500000	A	0.0511894	15238	1	0.432003	4	3402	2524	4108	2299	3341	2283	-0.319733	-0.0968156	-0.255401
Leri_1C	38500001	39000000	A	0.0615007	15557	1	0.429313	5	1647	1159	2067	1432	1705	1614	-0.222938	0.161107	-0.500093
Leri_1C	39000001	39500000	A	0.00487837	13952	1	0.430531	4	1828	1538	2286	1500	1829	1704	-0.709945	-0.0968156	-0.3893
Leri_1C	39500001	40000000	B	-0.0276115	13926	1	0.432659	3	39	36	68	55	109	44	-0.717834	-0.354739	-0.195729
Leri_1C	40000001	40500000	B	-0.00569933	12416	1	0.439231	0	11	21	42	16	20	47	-1.17602	-1.12851	0.402084
Leri_1C	40500001	41000000	A	0.100912	18442	1	0.423713	1	282	188	184	190	278	256	0.65246	-0.870584	-1.00949
Leri_1C	41000001	41500000	A	0.0589471	16738	1	0.430085	1	2153	1347	1991	1551	1975	1648	0.135414	-0.870584	-0.429869
Leri_1C	41500001	42000000	A	0.0257682	11231	1	0.435425	6	535	641	874	686	422	718	-1.53558	0.41903	0.0558765
Leri_1C	42000001	42500000	A	0.0844729	21687	1	0.428275	11	11673	8918	11931	8927	10721	9740	1.63709	1.70864	-0.594514
Leri_1C	42500001	43000000	A	0.0402864	20002	1	0.420985	8	1345	791	1092	865	1167	792	1.12581	0.934876	-1.25764
Leri_1C	43000001	43500000	A	0.0178388	17270	1	0.424251	11	4071	2849	4907	3137	3777	3969	0.296839	1.70864	-0.960551
Leri_1C	43500001	44000000	A	0.00605936	15694	1	0.422009	1	300	169	285	749	808	902	-0.181368	-0.870584	-1.16449
Leri_1C	44000001	44500000	B	-0.0240894	15700	1	0.426929	2	791	594	1099	629	655	664	-0.179548	-0.612661	-0.716951
Leri_1C	44500001	45000000	B	-0.0282744	15915	1	0.432089	3	18	18	271	29	32	84	-0.11431	-0.354739	-0.247578
Leri_1C	45000001	45500000	B	-0.0073266	15523	1	0.430499	3	28	9	23	7	28	11	-0.233255	-0.354739	-0.392211
Leri_1C	45500001	46000000	B	-0.00789191	18041	1	0.425361	4	695	574	861	667	673	683	0.530785	-0.0968156	-0.859582
Leri_1C	46000001	46500000	A	0.00110334	14210	1	0.423063	1	25	8	67	43	26	49	-0.63166	-0.870584	-1.06862
Leri_1C	46500001	47000000	B	-0.0338741	14207	1	0.432857	0	12	26	6	6	2	2	-0.63257	-1.12851	-0.177718
Leri_1C	47000001	47500000	A	0.0138935	12158	1	0.430339	5	1495	1319	1213	1060	1816	1029	-1.2543	0.161107	-0.406765
Leri_1C	47500001	48000000	A	0.0723436	19596	1	0.418821	7	7094	3754	6916	4238	5372	4996	1.00262	0.676953	-1.45448
Leri_1C	48000001	48500000	A	0.0764327	19734	1	0.437217	3	3518	1868	3484	2320	3337	2686	1.04449	-0.354739	0.218883
Leri_1C	48500001	49000000	A	0.0025551	16249	1	0.438317	12	1830	1101	1778	1578	1813	1616	-0.0129639	1.96657	0.318943
Leri_1C	49000001	49500000	A	0.0465638	18023	1	0.425287	12	10876	8876	13752	9217	10267	11122	0.525323	1.96657	-0.866313
Leri_1C	49500001	50000000	A	0.103773	19759	1	0.422627	16	5085	4457	5377	4615	4907	4564	1.05208	2.99826	-1.10828
Leri_1C	50000001	50500000	A	0.108878	17859	1	0.431447	2	566	523	557	472	583	539	0.47556	-0.612661	-0.305977
Leri_1C	50500001	51000000	A	0.0965651	17921	1	0.434759	7	5258	4580	6475	4556	4808	5447	0.494373	0.676953	-0.0047053
Leri_1C	51000001	51500000	A	0.0487318	18406	1	0.439847	1	1228	1307	1088	1297	1666	865	0.641537	-0.870584	0.458118
Leri_1C	51500001	52000000	A	0.0472032	16994	1	0.423773	3	488	1332	919	1474	523	566	0.213092	-0.354739	-1.00403
Leri_1C	52000001	52500000	A	0.0283208	16677	1	0.424607	1	29	14	29	15	34	31	0.116905	-0.870584	-0.928168
Leri_1C	52500001	53000000	A	0.00260065	15333	1	0.428977	4	2094	1928	2689	1664	1941	2077	-0.290907	-0.0968156	-0.530657
Leri_1C	53000001	53500000	A	0.0539059	24216	1	0.429201	5	2358	1738	2519	1895	2266	2186	2.40447	0.161107	-0.510281
Leri_1C	53500001	54000000	A	0.0249956	16865	1	0.427041	5	4115	3129	4348	3043	3753	3278	0.17395	0.161107	-0.706763
Leri_1C	54000001	54500000	B	-0.0440345	15182	1	0.433877	2	602	665	982	766	637	786	-0.336725	-0.612661	-0.0849353
Leri_1C	54500001	55000000	B	-0.00183801	14949	1	0.432331	7	2326	1619	2740	1726	1789	1776	-0.407424	0.676953	-0.225565
Leri_1C	55000001	55500000	A	0.0537964	17471	1	0.426607	5	1473	1050	1711	1356	1620	1384	0.357829	0.161107	-0.746241
Leri_1C	55500001	56000000	A	0.00147409	19787	1	0.436221	9	4928	4361	6315	4203	5250	4863	1.06058	1.1928	0.128284
Leri_1C	56000001	56500000	B	-0.0265506	15225	1	0.437601	0	34	63	43	22	50	15	-0.323677	-1.12851	0.253813
Leri_1C	56500001	57000000	A	0.0241575	17496	1	0.422575	6	3961	4007	4102	5073	4534	4595	0.365415	0.41903	-1.11301
Leri_1C	57000001	57500000	A	0.0694923	15619	1	0.434529	0	16	13	22	11	9	18	-0.204125	-1.12851	-0.0256269
Leri_1C	57500001	58000000	A	0.029665	14998	1	0.429611	0	34	39	20	60	40	21	-0.392556	-1.12851	-0.472986
Leri_1C	58000001	58500000	A	0.0316051	11212	1	0.433781	0	95	36	78	37	75	29	-1.54135	-1.12851	-0.0936678
Leri_1C	58500001	59000000	A	0.0378386	16493	1	0.425081	8	7081	5535	6727	6010	7241	5642	0.0610733	0.934876	-0.885052
Leri_1C	59000001	59500000	A	0.0761443	18434	1	0.427767	10	6152	4169	6316	4628	5685	5018	0.650033	1.45072	-0.640723
Leri_1C	59500001	60000000	B	-0.0178848	14784	1	0.424485	5	416	288	447	191	327	287	-0.45749	0.161107	-0.939266
Leri_1C	60000001	60500000	B	-0.0169399	14479	1	0.435965	0	4	41	22	28	27	27	-0.550037	-1.12851	0.104997
Leri_1C	60500001	61000000	B	-0.00308547	13565	1	0.432139	0	20	3	19	7	18	9	-0.827373	-1.12851	-0.24303
Leri_1C	61000001	61500000	B	-0.0250981	15610	1	0.425839	2	444	189	667	184	344	395	-0.206856	-0.612661	-0.816101
Leri_1C	61500001	62000000	B	-0.0339293	13519	1	0.428253	1	28	16	32	7	57	37	-0.841331	-0.870584	-0.596515
Leri_1C	62000001	62500000	B	-0.00525737	15174	1	0.433845	1	16	24	19	12	18	7	-0.339152	-0.870584	-0.0878461
Leri_1C	62500001	63000000	A	0.0532391	17872	1	0.431767	3	230	67	141	82	163	150	0.479505	-0.354739	-0.276869
Leri_1C	63000001	63500000	A	0.117391	24958	1	0.426689	8	6857	5299	7656	6219	7021	7250	2.62962	0.934876	-0.738782
Leri_1C	63500001	64000000	A	0.0827067	17328	1	0.424429	10	5684	4126	6549	4346	5184	4514	0.314438	1.45072	-0.94436
Leri_1C	64000001	64500000	A	0.0088806	13033	1	0.431203	6	2719	2130	3651	2366	2388	3190	-0.988798	0.41903	-0.328172
Leri_1C	64500001	65000000	A	0.0358893	16135	1	0.424163	4	10143	6827	9894	8401	10841	8221	-0.047555	-0.0968156	-0.968556
Leri_1C	65000001	65500000	A	0.106642	17881	1	0.422409	12	4106	3609	5079	3653	3641	3645	0.482236	1.96657	-1.12811
Leri_1C	65500001	66000000	A	0.102595	22300	1	0.425689	12	5944	4336	7323	4508	5500	4572	1.8231	1.96657	-0.829746
Leri_1C	66000001	66500000	A	0.0995135	19587	1	0.430871	4	4107	2675	4881	2632	3649	3440	0.999889	-0.0968156	-0.358372
Leri_1C	66500001	67000000	A	0.0908835	18056	1	0.421929	13	7250	6226	8927	5877	6560	6439	0.535336	2.22449	-1.17177
Leri_1C	67000001	67500000	B	-0.0190786	15073	1	0.433499	8	2415	1694	2640	1757	2322	2094	-0.369799	0.934876	-0.11932
Leri_1C	67500001	68000000	B	-0.00667907	16314	1	0.428749	5	3050	2136	3554	2117	2994	3027	0.00675913	0.161107	-0.551397
Leri_1C	68000001	68500000	B	-0.0237827	14536	1	0.422891	2	45	32	132	23	37	90	-0.532741	-0.612661	-1.08426
Leri_1C	68500001	69000000	B	-0.0293053	14619	1	0.427087	3	141	150	311	163	180	245	-0.507556	-0.354739	-0.702579
Leri_1C	69000001	69500000	B	-0.0338708	12096	1	0.433571	0	20	5	30	12	19	7	-1.27311	-1.12851	-0.11277
Leri_1C	69500001	70000000	B	-0.00832615	15825	1	0.427431	3	3510	2613	3921	2628	3082	2981	-0.141619	-0.354739	-0.671287
Leri_1C	70000001	70500000	B	-0.0702652	12417	1	0.430833	2	15	20	51	56	17	8	-1.17571	-0.612661	-0.361829
Leri_1C	70500001	71000000	B	-0.0170066	15343	1	0.438257	5	151	103	93	122	133	126	-0.287872	0.161107	0.313486
Leri_1C	71000001	71500000	A	0.0805893	19505	1	0.421007	8	4833	3525	5027	3635	4746	4003	0.975008	0.934876	-1.25564
Leri_1C	71500001	72000000	A	0.0819627	17299	1	0.429787	2	3403	1631	2649	2269	3614	2130	0.305639	-0.612661	-0.456977
Leri_1C	72000001	72500000	A	0.104343	18707	1	0.426003	4	4012	3104	4740	3546	4086	3917	0.73287	-0.0968156	-0.801183
Leri_1C	72500001	73000000	A	0.100116	13851	1	0.426165	10	568	1201	931	905	802	680	-0.740592	1.45072	-0.786447
Leri_1C	73000001	73500000	A	0.115331	20254	1	0.423419	9	7724	6646	7988	6366	7424	6710	1.20228	1.1928	-1.03623
Leri_1C	73500001	74000000	A	0.0922382	16403	1	0.426659	12	71711	70149	103315	60086	65325	68443	0.0337645	1.96657	-0.741511
Leri_1C	74000001	74500000	A	0.0805949	18900	1	0.438259	9	4428	3921	5239	3993	4346	3354	0.791432	1.1928	0.313668
Leri_1C	74500001	75000000	A	0.0385173	19115	1	0.439187	9	2163	1901	2508	1727	2075	1967	0.856669	1.1928	0.398082
Leri_1C	75000001	75500000	B	-0.0557268	13128	1	0.431233	1	23	15	17	12	20	7	-0.959972	-0.870584	-0.325443
Leri_1C	75500001	76000000	B	-0.0659777	16814	1	0.428361	6	406	468	333	278	341	209	0.158475	0.41903	-0.586691
Leri_1C	76000001	76500000	B	-0.0450314	10136	1	0.430959	0	10	17	14	4	4	9	-1.86784	-1.12851	-0.350367
Leri_1C	76500001	77000000	B	-0.0561206	12313	1	0.426295	0	17	3	15	18	7	10	-1.20727	-1.12851	-0.774622
Leri_1C	77000001	77500000	B	-0.0425682	12755	1	0.435885	1	35	19	36	11	24	31	-1.07315	-0.870584	0.0977198
Leri_1C	77500001	78000000	B	-0.00490292	13751	1	0.435949	0	37	17	42	20	24	55	-0.770935	-1.12851	0.103541
Leri_1C	78000001	78500000	A	0.014119	14799	1	0.424991	0	2	6	31	22	22	21	-0.452939	-1.12851	-0.893238
Leri_1C	78500001	79000000	A	0.0219583	14739	1	0.428947	1	682	509	828	802	1000	691	-0.471145	-0.870584	-0.533386
Leri_1C	79000001	79500000	B	-0.0016482	15898	1	0.416421	3	914	940	1180	1171	1372	989	-0.119468	-0.354739	-1.6728
Leri_1C	79500001	80000000	B	-0.0529837	14027	1	0.428419	1	2	8	35	9	4	7	-0.687188	-0.870584	-0.581415
Leri_1C	80000001	80500000	B	-0.0234074	14764	1	0.435773	1	11	3	210	6	12	104	-0.463559	-0.870584	0.0875319
Leri_1C	80500001	81000000	B	-0.0644269	13236	1	0.433065	0	43	31	53	18	41	36	-0.927202	-1.12851	-0.158798
Leri_1C	81000001	81500000	B	-0.0403907	13245	1	0.431155	1	7	4	27	6	7	5	-0.924471	-0.870584	-0.332538
Leri_1C	81500001	82000000	B	-0.0438216	13782	1	0.432763	0	10	6	12	30	14	11	-0.761528	-1.12851	-0.186269
Leri_1C	82000001	82500000	B	-0.0247707	16798	1	0.438101	2	594	732	707	756	595	620	0.15362	-0.612661	0.299295
Leri_1C	82500001	83000000	A	0.0423857	19641	1	0.428415	5	2000	1522	2261	1625	1698	1724	1.01627	0.161107	-0.581779
Leri_1C	83000001	83500000	B	-0.010943	16928	1	0.435963	10	3576	3072	5324	3199	3266	3395	0.193066	1.45072	0.104815
Leri_1C	83500001	84000000	A	0.0106449	17852	1	0.432493	9	2052	1761	2031	1452	1983	1476	0.473436	1.1928	-0.210829
Leri_1C	84000001	84500000	A	0.0430897	18380	1	0.419341	6	4221	3617	3447	3208	3745	3189	0.633648	0.41903	-1.40718
Leri_1C	84500001	85000000	A	0.0450399	17241	1	0.426159	2	51	50	92	62	58	74	0.28804	-0.612661	-0.786993
Leri_1C	85000001	85500000	A	0.00966751	17841	1	0.424297	1	2592	1420	2063	1520	2365	1689	0.470098	-0.870584	-0.956367
Leri_1C	85500001	86000000	B	-0.0421815	14833	1	0.424891	1	4	7	23	9	4	2	-0.442622	-0.870584	-0.902335
Leri_1C	86000001	86500000	B	-0.0134278	14830	1	0.426697	3	181	164	186	146	232	101	-0.443533	-0.354739	-0.738054
Leri_1C	86500001	87000000	A	0.0543275	21868	1	0.427655	3	1519	2054	1760	2299	1960	1551	1.69202	-0.354739	-0.650911
Leri_1C	87000001	87500000	A	0.0396613	16462	1	0.433731	1	164	221	166	230	208	135	0.0516669	-0.870584	-0.0982159
Leri_1C	87500001	88000000	A	0.0217434	13463	1	0.431649	0	42	40	296	45	33	132	-0.858323	-1.12851	-0.287602
Leri_1C	88000001	88500000	A	0.0479263	16586	1	0.428253	4	1726	1312	2202	1623	1417	1501	0.0892924	-0.0968156	-0.596515
Leri_1C	88500001	89000000	A	0.105852	16502	1	0.428545	8	5507	4556	6177	4493	4965	4666	0.0638042	0.934876	-0.569953
Leri_1C	89000001	89500000	A	0.0902137	17940	1	0.424697	10	1071	980	1330	790	970	928	0.500138	1.45072	-0.919982
Leri_1C	89500001	90000000	A	0.0712372	18059	1	0.428037	14	3384	2394	3124	2353	2816	2103	0.536246	2.48241	-0.616163
Leri_1C	90000001	90500000	A	0.0288182	16908	1	0.423253	8	1830	1849	2439	1695	1765	1319	0.186997	0.934876	-1.05133
Leri_1C	90500001	91000000	A	0.00623868	17494	1	0.427291	2	253	86	162	137	238	144	0.364808	-0.612661	-0.684022
Leri_1C	91000001	91500000	A	0.0514359	16577	1	0.419017	5	2878	1758	3712	1629	2347	2336	0.0865615	0.161107	-1.43666
Leri_1C	91500001	92000000	A	0.0405443	17386	1	0.438351	1	5	25	32	9	17	10	0.332037	-0.870584	0.322036
Leri_1C	92000001	92500000	A	0.00489652	15649	1	0.428703	1	296	15	47	16	237	19	-0.195023	-0.870584	-0.555581
Leri_1C	92500001	93000000	A	0.0123287	14853	1	0.432097	0	18	7	58	4	13	17	-0.436554	-1.12851	-0.246851
Leri_1C	93000001	93500000	B	-0.0112784	16460	1	0.426791	1	813	559	847	379	742	271	0.0510601	-0.870584	-0.729504
Leri_1C	93500001	94000000	A	0.032319	21739	1	0.431699	4	4668	3410	4350	3571	4608	4069	1.65287	-0.0968156	-0.283054
Leri_1C	94000001	94500000	A	0.0764504	22843	1	0.426309	2	1825	1383	1990	1685	2210	1429	1.98786	-0.612661	-0.773348
Leri_1C	94500001	95000000	A	0.0809939	21426	1	0.436169	19	35234	31369	45882	32150	32457	33543	1.5579	3.77203	0.123553
Leri_1C	95000001	95500000	A	0.094479	19522	1	0.433811	13	9938	7467	10281	7670	9847	8123	0.980166	2.22449	-0.0909389
Leri_1C	95500001	96000000	A	0.131045	20491	1	0.432561	7	1224	985	1317	862	1273	1118	1.27419	0.676953	-0.204643
Leri_1C	96000001	96500000	A	0.115464	16187	1	0.430595	15	4108	3967	4714	4083	4146	3819	-0.0317766	2.74034	-0.383478
Leri_1C	96500001	97000000	A	0.112881	19608	1	0.430773	7	4518	4380	6191	3957	4374	4781	1.00626	0.676953	-0.367286
Leri_1C	97000001	97500000	A	0.0635151	15552	1	0.432675	2	1113	1405	1187	945	1048	975	-0.224455	-0.612661	-0.194274
Leri_1C	97500001	98000000	A	0.0699255	15981	1	0.428375	2	589	332	657	504	632	487	-0.0942834	-0.612661	-0.585417
Leri_1C	98000001	98500000	A	0.106876	18559	1	0.437277	1	174	100	208	143	267	98	0.687962	-0.870584	0.224341
Leri_1C	98500001	99000000	A	0.072685	14562	1	0.421751	3	3277	2620	3019	3026	3165	3209	-0.524852	-0.354739	-1.18796
Leri_1C	99000001	99500000	A	0.0635463	15780	1	0.434361	3	339	281	535	292	363	304	-0.155273	-0.354739	-0.0409088
Leri_1C	99500001	100000000	A	0.0648367	14556	1	0.426685	7	789	341	615	509	961	602	-0.526673	0.676953	-0.739146
Leri_1C	100000001	100500000	A	0.0831661	14793	1	0.418599	2	105	52	150	59	82	91	-0.454759	-0.612661	-1.47468
Leri_1C	100500001	101000000	A	0.0646241	15562	1	0.420841	4	1245	1203	1423	1176	1481	1120	-0.221421	-0.0968156	-1.27074
Leri_1C	101000001	101500000	A	0.0683503	13986	1	0.422961	0	11	6	53	10	8	21	-0.699628	-1.12851	-1.07789
Leri_1C	101500001	102000000	A	0.0942423	18145	1	0.429825	7	5523	4668	4848	4705	5180	4508	0.562341	0.676953	-0.45352
Leri_1C	102000001	102500000	A	0.0741897	18229	1	0.432711	4	1926	1746	3291	1819	2077	2273	0.58783	-0.0968156	-0.190999
Leri_1C	102500001	103000000	A	0.0636177	15701	1	0.434241	5	146	292	833	276	275	596	-0.179244	0.161107	-0.0518245
Leri_1C	103000001	103500000	A	0.107379	16641	1	0.420413	3	2418	1883	2597	2132	2258	2222	0.105981	-0.354739	-1.30967
Leri_1C	103500001	104000000	A	0.0756487	13201	1	0.430505	0	8	8	25	5	11	24	-0.937822	-1.12851	-0.391665
Leri_1C	104000001	104500000	A	0.0883622	18092	1	0.432321	5	2971	1926	3308	2144	2922	2345	0.54626	0.161107	-0.226475
Leri_1C	104500001	105000000	A	0.0799695	20550	1	0.427757	12	6916	4342	5980	5316	6928	4182	1.29209	1.96657	-0.641633
Leri_1C	105000001	105500000	A	0.0538798	16597	1	0.425915	8	751	450	672	559	1046	499	0.0926301	0.934876	-0.809188
Leri_1C	105500001	106000000	A	0.0622286	15818	1	0.421547	0	26	6	18	13	14	14	-0.143743	-1.12851	-1.20652
Leri_1C	106000001	106500000	A	0.0219615	13458	1	0.423155	0	60	55	37	38	56	11	-0.85984	-1.12851	-1.06025
Leri_1C	106500001	107000000	A	0.00933515	12889	1	0.429805	0	15	0	18	12	11	5	-1.03249	-1.12851	-0.455339
Leri_1C	107000001	107500000	A	0.0628616	12725	1	0.433029	1	1700	1141	1243	908	1372	1057	-1.08225	-0.870584	-0.162072
Leri_1C	107500001	108000000	A	0.0535774	17625	1	0.427615	10	1191	1467	1211	1218	1203	831	0.404557	1.45072	-0.65455
Leri_1C	108000001	108500000	A	0.0456908	14174	1	0.425845	2	1038	201	531	482	1224	355	-0.642583	-0.612661	-0.815555
Leri_1C	108500001	109000000	A	0.0322851	21310	1	0.445157	14	4330	4172	6615	4537	4092	4726	1.5227	2.48241	0.941135
Leri_1C	109000001	109500000	A	0.032265	26758	1	0.449435	18	5194	4701	6585	4668	5240	5228	3.17579	3.5141	1.33028
Leri_1C	109500001	110000000	A	0.0746611	21842	1	0.446101	8	4888	3934	5299	4028	4481	4356	1.68413	0.934876	1.027
Leri_1C	110000001	110500000	A	0.010777	16308	1	0.456607	1	40	28	30	37	41	51	0.00493854	-0.870584	1.98267
Leri_1C	110500001	111000000	A	0.0462504	20913	1	0.459619	2	3578	1492	2968	2491	3691	2807	1.40224	-0.612661	2.25665
Leri_1C	111000001	111500000	A	0.113558	31553	1	0.461681	2	4121	3940	5043	2846	3110	2352	4.63074	-0.612661	2.44422
Leri_1C	111500001	112000000	A	0.0650975	20010	1	0.446463	4	2519	1781	2387	1916	2222	1870	1.12824	-0.0968156	1.05993
Leri_1C	112000001	112500000	A	0.00286523	16387	1	0.443301	3	78	29	58	17	123	47	0.0289096	-0.354739	0.772306
Leri_1C	112500001	113000000	B	-0.0121935	16527	1	0.437655	1	19	17	99	22	34	31	0.0713899	-0.870584	0.258725
Leri_1C	113000001	113500000	B	-0.0102372	17807	1	0.440091	0	52	54	49	66	42	59	0.459782	-1.12851	0.480313
Leri_1C	113500001	114000000	B	-0.0106906	17353	1	0.443737	0	5	0	19	1	4	9	0.322024	-1.12851	0.811966
Leri_1C	114000001	114500000	B	-0.00123082	18438	1	0.447463	3	259	236	219	327	395	182	0.651247	-0.354739	1.1509
Leri_1C	114500001	115000000	A	0.0340072	28449	1	0.454369	6	2921	2035	2865	2055	2917	2310	3.68889	0.41903	1.77909
Leri_1C	115000001	115500000	A	0.033095	12508	1	0.436435	10	2881	1979	3504	1994	2485	2337	-1.1481	1.45072	0.14775
Leri_1C	115500001	116000000	A	0.0863768	18567	1	0.432865	8	6793	3974	5346	5262	7128	4285	0.690389	0.934876	-0.17699
Leri_1C	116000001	116500000	A	0.0519532	17720	1	0.443471	4	3090	1834	4185	3323	3562	4285	0.433383	-0.0968156	0.78777
Leri_1C	116500001	117000000	A	0.0721	18717	1	0.452425	6	4449	4521	5906	4519	4838	4801	0.735904	0.41903	1.60226
Leri_1C	117000001	117500000	A	0.05684	16586	1	0.450037	2	572	592	778	663	568	690	0.0892924	-0.612661	1.38504
Leri_1C	117500001	118000000	A	0.0820979	19591	1	0.438521	7	32028	27857	56234	25222	29946	39480	1.0011	0.676953	0.3375
Leri_1C	118000001	118500000	A	0.0699568	16694	1	0.433425	2	976	719	905	716	800	623	0.122063	-0.612661	-0.126051
Leri_1C	118500001	119000000	A	0.0910396	15885	1	0.437217	2	108	33	82	64	98	96	-0.123413	-0.612661	0.218883
Leri_1C	119000001	119500000	A	0.101675	17193	1	0.444259	6	2024	1118	2232	1437	2231	1927	0.273475	0.41903	0.859449
Leri_1C	119500001	120000000	A	0.104308	20130	1	0.446171	2	1257	825	1181	761	1242	1151	1.16465	-0.612661	1.03337
Leri_1C	120000001	120500000	A	0.0973246	20609	1	0.442905	4	5959	5436	7484	5499	5929	6009	1.31	-0.0968156	0.736285
Leri_1C	120500001	121000000	A	0.0897166	16722	1	0.434843	11	5743	5383	7899	5258	5585	5450	0.130559	1.70864	0.00293565
Leri_1C	121000001	121500000	A	0.0516825	14550	1	0.436765	1	10	9	35	8	6	13	-0.528493	-0.870584	0.177768
Leri_1C	121500001	122000000	A	0.0780272	16450	1	0.443163	9	4689	4557	6026	3482	4418	3893	0.0480257	1.1928	0.759753
Leri_1C	122000001	122500000	A	0.0912447	18923	1	0.438965	4	5872	5086	6554	3727	4408	4432	0.798411	-0.0968156	0.377888
Leri_1C	122500001	123000000	A	0.113273	17139	1	0.424899	16	8867	6927	9984	7478	8821	8079	0.25709	2.99826	-0.901607
Leri_1C	123000001	123500000	A	0.0355421	13505	1	0.442807	2	543	572	1236	539	500	842	-0.845579	-0.612661	0.72737
Leri_1C	123500001	124000000	A	0.020656	13958	1	0.429125	7	3296	1466	3379	1177	1811	1233	-0.708124	0.676953	-0.517195
Leri_1C	124000001	124500000	A	0.0123917	15111	1	0.428183	10	2753	1949	3791	2093	2451	3119	-0.358268	1.45072	-0.602882
Leri_1C	124500001	125000000	B	-0.0141414	16183	1	0.426097	7	2400	1435	2703	1618	2308	1906	-0.0329903	0.676953	-0.792633
Leri_1C	125000001	125500000	A	0.0297939	16401	1	0.432697	3	3180	2013	3177	2076	2620	2516	0.0331576	-0.354739	-0.192272
Leri_1C	125500001	126000000	A	0.0392469	17371	1	0.427081	5	2679	1673	3536	1837	2476	2567	0.327486	0.161107	-0.703124
Leri_1C	126000001	126500000	B	-0.0601818	12277	1	0.437621	2	14	33	14	21	40	22	-1.21819	-0.612661	0.255633
Leri_1C	126500001	127000000	B	-0.075226	13376	1	0.430127	1	8	24	125	14	3	57	-0.884721	-0.870584	-0.426049
Leri_1C	127000001	127500000	B	-0.0411666	12669	1	0.433857	0	11	7	14	6	3	3	-1.09925	-1.12851	-0.0867545
Leri_1C	127500001	128000000	B	-0.0589174	12845	1	0.435587	1	20	17	6	29	17	16	-1.04584	-0.870584	0.0706126
Leri_1C	128000001	128500000	B	-0.0260965	12503	1	0.429123	0	9	3	14	16	12	20	-1.14962	-1.12851	-0.517377
Leri_1C	128500001	129000000	B	-0.0575803	11427	1	0.435841	0	60	38	94	44	27	86	-1.47611	-1.12851	0.0937174
Leri_1C	129000001	129500000	B	-0.0586142	11672	1	0.436343	0	9	12	25	5	9	8	-1.40177	-1.12851	0.139381
Leri_1C	129500001	130000000	B	-0.0592749	12103	1	0.438383	2	16	2	24	25	19	8	-1.27099	-0.612661	0.324947
Leri_1C	130000001	130500000	B	-0.0491967	11449	1	0.429347	0	57	33	33	47	28	12	-1.46943	-1.12851	-0.497001
Leri_1C	130500001	131000000	B	-0.0289939	12565	1	0.430961	3	385	329	632	258	227	250	-1.1308	-0.354739	-0.350185
Leri_1C	131000001	131500000	B	-0.0124425	19083	1	0.427139	8	3191	2783	4026	2313	2839	2709	0.84696	0.934876	-0.697848
Leri_1C	131500001	132000000	B	-0.00193136	14043	1	0.444513	0	33	25	68	23	29	26	-0.682333	-1.12851	0.882554
Leri_1C	132000001	132500000	B	-0.00903074	14326	1	0.432005	2	355	443	512	398	363	272	-0.596462	-0.612661	-0.255219
Leri_1C	132500001	133000000	B	-0.0262848	13312	1	0.443391	1	183	109	209	117	164	92	-0.904141	-0.870584	0.780493
Leri_1C	133000001	133500000	B	-0.0722948	12104	1	0.446795	0	70	46	434	43	54	241	-1.27069	-1.12851	1.09013
Leri_1C	133500001	134000000	B	-0.0443574	19969	1	0.448019	4	2576	2156	5551	2310	2311	3340	1.1158	-0.0968156	1.20147
Leri_1C	134000001	134500000	B	-0.0149033	16613	1	0.440625	6	5938	6080	7910	5891	6334	6210	0.097485	0.41903	0.528888
Leri_1C	134500001	135000000	A	0.0298155	24680	1	0.472665	5	3669	3289	4092	3598	3909	3405	2.54526	0.161107	3.44336
Leri_1C	135000001	135500000	A	0.0454837	23758	1	0.448999	8	6123	5378	7696	5286	5846	5619	2.2655	0.934876	1.29062
Leri_1C	135500001	136000000	A	0.00169733	17824	1	0.458827	8	5161	4604	5980	4193	4852	4805	0.46494	0.934876	2.18461
Leri_1C	136000001	136500000	A	0.0256542	18811	1	0.462959	7	4466	3605	5600	3715	4403	4302	0.764426	0.676953	2.56047
Leri_1C	136500001	137000000	A	0.0175202	19525	1	0.475011	5	6892	7860	11099	6356	6898	7855	0.981076	0.161107	3.65676
Leri_1C	137000001	137500000	B	-0.00622491	15511	1	0.469461	7	1309	948	1197	864	1159	958	-0.236896	0.676953	3.15192
Leri_1C	137500001	138000000	A	0.0542472	23918	1	0.479531	3	890	678	753	730	898	792	2.31405	-0.354739	4.06792
Leri_1C	138000001	138500000	A	0.0506414	19492	1	0.458643	8	12371	9723	13029	10039	11912	10631	0.971063	0.934876	2.16787
Leri_1C	138500001	139000000	A	0.0295972	20431	1	0.467575	9	969	1062	1209	933	1066	1186	1.25598	1.1928	2.98036
Leri_1C	139000001	139500000	A	0.00588982	21142	1	0.444259	13	9998	6172	13415	5890	10809	5624	1.47172	2.22449	0.859449
Leri_1C	139500001	140000000	A	0.0317639	19242	1	0.446321	7	7921	6110	8679	5782	7405	6665	0.895205	0.676953	1.04702
Leri_1C	140000001	140500000	B	-0.0022034	13971	1	0.445693	6	572	448	513	503	526	395	-0.70418	0.41903	0.989891
Leri_1C	140500001	141000000	A	0.0149637	15739	1	0.447565	10	3456	3419	4784	2944	2901	3516	-0.167714	1.45072	1.16018
Leri_1C	141000001	141500000	A	0.0274422	11813	1	0.440643	6	133	15	213	41	106	135	-1.35898	0.41903	0.530525
Leri_1C	141500001	142000000	A	0.0499439	15486	1	0.451771	5	2169	1308	1837	1468	2711	1797	-0.244482	0.161107	1.54277
Leri_1C	142000001	142500000	A	0.055735	18480	1	0.449949	1	47	14	36	16	66	20	0.663991	-0.870584	1.37703
Leri_1C	142500001	143000000	A	0.0517849	22287	1	0.450177	11	4311	3345	4971	3440	3811	3976	1.81915	1.70864	1.39777
Leri_1C	143000001	143500000	A	0.048841	12958	1	0.447897	3	2594	1445	2480	999	3072	1771	-1.01156	-0.354739	1.19038
Leri_1C	143500001	144000000	A	0.0110322	18227	1	0.444739	2	1601	1149	1859	1061	1576	1297	0.587223	-0.612661	0.903112
Leri_1C	144000001	144500000	B	-0.0146565	13548	1	0.442387	1	1380	881	1515	659	1163	828	-0.832531	-0.870584	0.689166
Leri_1C	144500001	145000000	A	0.0248762	16156	1	0.433399	2	900	394	693	307	647	409	-0.041183	-0.612661	-0.128416
Leri_1C	145000001	145500000	B	-0.0229432	13857	1	0.440359	0	48	9	5	4	14	7	-0.738771	-1.12851	0.504691
Leri_1C	145500001	146000000	A	0.0121771	14585	1	0.430989	7	6670	5623	7111	5754	6368	5952	-0.517873	0.676953	-0.347638
Leri_1C	146000001	146500000	B	-0.000278677	14297	1	0.430983	2	99	101	192	35	202	41	-0.605261	-0.612661	-0.348184
Leri_1C	146500001	147000000	A	0.0136877	13801	1	0.435369	2	3954	2810	3582	2715	5500	3010	-0.755763	-0.612661	0.0507825
Leri_1C	147000001	147500000	A	0.0124063	16573	1	0.436239	8	3341	2762	4955	2635	3009	3844	0.0853478	0.934876	0.129921
Leri_1C	147500001	148000000	A	0.0489133	14550	1	0.438361	3	1834	1908	1906	1555	2046	1472	-0.528493	-0.354739	0.322946
Leri_1C	148000001	148500000	A	0.0442946	16050	1	0.426531	2	3265	2760	3428	2273	2718	2196	-0.0733467	-0.612661	-0.753154
Leri_1C	148500001	149000000	A	0.0600715	17812	1	0.427367	2	50	56	80	70	56	50	0.461299	-0.612661	-0.677109
Leri_1C	149000001	149500000	A	0.0459785	16607	1	0.431759	2	1287	1239	1827	1429	1264	1262	0.0956644	-0.612661	-0.277596
Leri_1C	149500001	150000000	A	0.00562515	17489	1	0.435253	6	2680	2192	3294	2271	2424	2416	0.363291	0.41903	0.0402307
Leri_1C	150000001	150500000	A	0.0115161	18917	1	0.431701	5	990	715	960	665	1124	764	0.79659	0.161107	-0.282872
Leri_1C	150500001	151000000	B	-0.00224084	14575	1	0.436241	3	187	176	120	121	169	80	-0.520907	-0.354739	0.130103
Leri_1C	151000001	151500000	A	0.0219912	13986	1	0.437727	6	1616	755	1103	806	1473	768	-0.699628	0.41903	0.265275
Leri_1C	151500001	152000000	A	0.0768025	22249	1	0.420483	10	8802	6440	9212	6803	8547	7094	1.80762	1.45072	-1.3033
Leri_1C	152000001	152500000	B	-0.0128557	14579	1	0.436343	0	261	27	80	41	257	19	-0.519694	-1.12851	0.139381
Leri_1C	152500001	153000000	B	-0.0128481	13806	1	0.428229	4	72	15	65	191	273	50	-0.754246	-0.0968156	-0.598698
Leri_1C	153000001	153500000	B	-0.0244983	14637	1	0.429259	2	9	9	5	22	39	1	-0.502095	-0.612661	-0.505005
Leri_1C	153500001	154000000	B	-0.0256906	11815	1	0.435795	0	19	3	15	15	9	13	-1.35838	-1.12851	0.0895331
Leri_1C	154000001	154500000	B	-0.00442527	16116	1	0.435337	6	2312	2231	2946	2012	2084	2069	-0.0533202	0.41903	0.0478717
Leri_1C	154500001	155000000	B	-5.15412e-05	15827	1	0.440551	4	1519	2672	2760	3114	2055	3093	-0.141012	-0.0968156	0.522156
Leri_1C	155000001	155500000	A	0.0505085	18991	1	0.433217	1	442	804	373	1051	553	766	0.819044	-0.870584	-0.144971
Leri_1C	155500001	156000000	A	0.0385365	15168	1	0.420673	7	6519	5260	7566	5389	5958	6066	-0.340973	0.676953	-1.28602
Leri_1C	156000001	156500000	A	0.0645364	17618	1	0.420231	11	5225	3838	6505	3942	4411	4842	0.402433	1.70864	-1.32623
Leri_1C	156500001	157000000	A	0.0432691	13175	1	0.422105	3	325	245	314	228	278	341	-0.945711	-0.354739	-1.15576
Leri_1C	157000001	157500000	A	0.0122213	13377	1	0.431347	5	239	312	358	397	574	292	-0.884418	0.161107	-0.315073
Leri_1C	157500001	158000000	A	0.0589285	18349	1	0.425647	6	4202	2828	5113	2720	3644	3588	0.624241	0.41903	-0.833566
Leri_1C	158000001	158500000	A	0.0247107	14823	1	0.431377	1	238	148	344	106	195	199	-0.445657	-0.870584	-0.312344
Leri_1C	158500001	159000000	A	0.0620875	15397	1	0.427033	3	125	64	130	115	99	76	-0.271487	-0.354739	-0.707491
Leri_1C	159000001	159500000	A	0.0763549	17767	1	0.408539	3	3396	3137	3742	2807	3157	3492	0.447644	-0.354739	-2.38977
Leri_1C	159500001	160000000	A	0.0663546	17456	1	0.420559	4	84704	92598	131013	79123	77025	91945	0.353277	-0.0968156	-1.29639
Leri_1C	160000001	160500000	A	0.0703233	12691	1	0.440161	3	1931	1573	2558	1528	1595	1832	-1.09257	-0.354739	0.48668
Leri_1C	160500001	161000000	A	0.061812	15499	1	0.428837	8	2518	2098	2710	2330	2424	2239	-0.240537	0.934876	-0.543392
Leri_1C	161000001	161500000	A	0.0518327	10054	1	0.431035	7	4436	4186	5659	3611	4471	3534	-1.89272	0.676953	-0.343454
Leri_1C	161500001	162000000	A	0.0469107	12615	1	0.423303	16	17648	13697	23648	13153	16029	16702	-1.11563	2.99826	-1.04679
Leri_1C	162000001	162500000	A	0.0533729	13887	1	0.410033	7	1494	1302	1685	1589	1747	1847	-0.729668	0.676953	-2.25387
Leri_1C	162500001	163000000	A	0.0404966	12464	1	0.429783	6	4066	2739	4732	2571	3444	3685	-1.16145	0.41903	-0.45734
Leri_1C	163000001	163500000	A	0.0549331	17762	1	0.440859	3	2823	1848	2945	2725	3298	2872	0.446127	-0.354739	0.550173
Leri_1C	163500001	164000000	A	0.0853067	12642	1	0.436969	1	98	60	157	35	83	73	-1.10744	-0.870584	0.196324
Leri_1C	164000001	164500000	A	0.0413506	9636	1	0.435303	1	1341	1040	1440	1307	1722	1479	-2.01955	-0.870584	0.0447789
Leri_1C	164500001	165000000	A	0.0380651	8625	1	0.435721	0	17	45	23	36	27	25	-2.32632	-1.12851	0.0828017
Leri_1C	165000001	165500000	A	0.0793253	18015	1	0.431201	2	3656	1907	3406	3565	4294	3287	0.522895	-0.612661	-0.328354
Leri_1C	165500001	166000000	A	0.0712198	10638	1	0.436491	0	39	12	38	34	26	31	-1.71552	-1.12851	0.152844
Leri_1C	166000001	166500000	A	0.0500983	5966	1	0.439177	0	23	16	48	20	26	30	-3.13315	-1.12851	0.397172
Leri_1C	166500001	167000000	A	0.0396908	9465	1	0.435609	0	32	10	48	21	39	23	-2.07144	-1.12851	0.0726138
Leri_1C	167000001	167500000	A	0.0885599	15068	1	0.424477	13	8421	7091	9391	7424	7690	7597	-0.371316	2.22449	-0.939994
Leri_1C	167500001	168000000	A	0.0470611	12501	1	0.426993	5	6516	4937	7598	5071	6049	5610	-1.15022	0.161107	-0.711129
Leri_1C	168000001	168500000	A	0.0689186	10125	1	0.434617	2	644	458	706	457	488	433	-1.87118	-0.612661	-0.0176221
Leri_1C	168500001	169000000	A	0.0418874	14308	1	0.428403	4	4560	3115	4724	3383	4233	3508	-0.601924	-0.0968156	-0.58287
Leri_1C	169000001	169500000	A	0.0633724	13149	1	0.424977	9	5177	4087	6010	4250	4510	4636	-0.9536	1.1928	-0.894512
Leri_1C	169500001	170000000	A	0.0750825	22564	1	0.446011	4	587	525	953	625	651	644	1.9032	-0.0968156	1.01882
Leri_1C	170000001	170109691	B	0	8002	1	0.463762	1	214348	186899	162740	123073	398217	146576	-2.51536	-0.870584	2.63351
Leri_2C	1	500000	A	0.0615286	21179	2	0.447525	4	2660	1546	2503	1870	2760	1975	1.30554	-0.150417	0.580451
Leri_2C	500001	1000000	B	-0.0259309	12956	2	0.444447	4	4298	3912	6314	4370	3809	4565	-0.993389	-0.150417	0.403416
Leri_2C	1000001	1500000	B	-0.0537566	8889	2	0.445945	0	41	14	163	28	38	55	-2.13041	-1.27353	0.489575
Leri_2C	1500001	2000000	B	-0.0550104	6732	2	0.442855	1	29	25	64	49	58	49	-2.73345	-0.992754	0.31185
Leri_2C	2000001	2500000	B	-0.0450525	13039	2	0.438661	1	80	26	53	35	53	53	-0.970184	-0.992754	0.0706266
Leri_2C	2500001	3000000	B	-0.0199392	10303	2	0.444467	4	1189	1024	1412	694	1129	893	-1.7351	-0.150417	0.404566
Leri_2C	3000001	3500000	A	0.0145352	15358	2	0.439499	5	25519	26210	33602	19771	22882	20714	-0.321854	0.130362	0.118825
Leri_2C	3500001	4000000	B	-0.00701287	13904	2	0.447219	1	2341	1430	2702	1477	2042	2236	-0.728353	-0.992754	0.562851
Leri_2C	4000001	4500000	B	-0.0202118	12443	2	0.440093	4	3028	2663	2143	2762	3463	2149	-1.13681	-0.150417	0.15299
Leri_2C	4500001	5000000	B	-0.00547948	13569	2	0.442159	6	1752	1385	1841	1533	1835	1417	-0.82201	0.41114	0.271819
Leri_2C	5000001	5500000	A	0.0227821	13163	2	0.443055	4	7830	6775	8939	6588	6919	6639	-0.935517	-0.150417	0.323353
Leri_2C	5500001	6000000	A	0.0305399	12580	2	0.440047	4	592	497	568	320	483	434	-1.09851	-0.150417	0.150344
Leri_2C	6000001	6500000	A	0.0663095	15391	2	0.430867	11	4779	3966	5415	4197	4875	4070	-0.312628	1.81503	-0.377656
Leri_2C	6500001	7000000	A	0.0577543	19899	2	0.438551	6	6938	6490	7415	5940	7227	5896	0.947688	0.41114	0.0642998
Leri_2C	7000001	7500000	A	0.0388123	15261	2	0.441217	11	3752	3246	3850	2953	3316	3443	-0.348972	1.81503	0.217638
Leri_2C	7500001	8000000	B	-0.00707648	11023	2	0.444781	5	478	598	800	432	566	579	-1.5338	0.130362	0.422626
Leri_2C	8000001	8500000	B	-0.0013807	9276	2	0.448371	3	1187	1848	1967	1679	1674	1653	-2.02222	-0.431196	0.62911
Leri_2C	8500001	9000000	B	-0.0307657	7513	2	0.439851	0	28	46	36	22	32	15	-2.51511	-1.27353	0.139071
Leri_2C	9000001	9500000	B	-0.0722893	9366	2	0.441523	0	62	59	42	47	57	45	-1.99706	-1.27353	0.235238
Leri_2C	9500001	10000000	B	-0.0687125	7588	2	0.441485	0	15	28	34	6	6	17	-2.49414	-1.27353	0.233053
Leri_2C	10000001	10500000	B	-0.0390637	8760	2	0.440231	0	4327	3392	1796	1412	6597	2419	-2.16648	-1.27353	0.160927
Leri_2C	10500001	11000000	B	-0.0007515	18111	2	0.440169	3	109	113	195	284	266	426	0.447811	-0.431196	0.157361
Leri_2C	11000001	11500000	B	-0.0185639	14950	2	0.432369	1	1476	1470	1897	1795	2106	1713	-0.43592	-0.992754	-0.291266
Leri_2C	11500001	12000000	B	-0.000670561	11047	2	0.423241	2	1621	1324	1988	1448	1577	1654	-1.52709	-0.711975	-0.816275
Leri_2C	12000001	12500000	B	-0.00490782	13620	2	0.440197	3	292	500	358	396	322	192	-0.807752	-0.431196	0.158972
Leri_2C	12500001	13000000	A	0.0852518	19690	2	0.425201	3	1165	643	1257	827	1234	901	0.889257	-0.431196	-0.703543
Leri_2C	13000001	13500000	A	0.0437312	15410	2	0.421383	2	745	538	665	566	696	517	-0.307316	-0.711975	-0.92314
Leri_2C	13500001	14000000	A	0.0668074	18100	2	0.433241	3	2070	1521	2421	1469	1857	1368	0.444736	-0.431196	-0.241112
Leri_2C	14000001	14500000	A	0.0102087	14645	2	0.447867	0	31	62	51	17	27	31	-0.521189	-1.27353	0.600122
Leri_2C	14500001	15000000	A	0.0406978	16622	2	0.422025	6	2158	1745	2333	1720	2228	1932	0.0315269	0.41114	-0.886215
Leri_2C	15000001	15500000	A	0.00866267	14063	2	0.429781	6	374	267	522	239	327	308	-0.683901	0.41114	-0.440118
Leri_2C	15500001	16000000	A	0.00645435	18760	2	0.426275	8	5209	3876	5804	4163	4840	3915	0.629254	0.972698	-0.641771
Leri_2C	16000001	16500000	A	0.00975783	16490	2	0.431691	17	6533	5007	7134	5321	6457	4611	-0.00537679	3.49971	-0.330262
Leri_2C	16500001	17000000	B	-0.0520715	14055	2	0.437703	4	479	443	848	207	223	358	-0.686138	-0.150417	0.0155259
Leri_2C	17000001	17500000	B	-0.0747567	12440	2	0.438013	3	60	20	64	21	32	19	-1.13765	-0.431196	0.033356
Leri_2C	17500001	18000000	B	-0.0571716	11683	2	0.440481	1	43	27	32	27	18	16	-1.34929	-0.992754	0.175306
Leri_2C	18000001	18500000	B	-0.0654383	12086	2	0.434715	1	203	87	151	65	286	180	-1.23662	-0.992754	-0.156333
Leri_2C	18500001	19000000	B	-0.0205732	17456	2	0.434107	6	5962	4280	5956	4312	5295	4666	0.264691	0.41114	-0.191303
Leri_2C	19000001	19500000	A	0.014434	17397	2	0.434917	2	234	183	293	259	259	180	0.248196	-0.711975	-0.144715
Leri_2C	19500001	20000000	A	0.0135384	13477	2	0.434359	5	1049	852	1462	810	1019	1066	-0.847731	0.130362	-0.176809
Leri_2C	20000001	20500000	A	0.0537823	18099	2	0.427473	4	1005	596	957	647	800	731	0.444457	-0.150417	-0.572866
Leri_2C	20500001	21000000	A	0.0735072	16489	2	0.420733	10	3938	2873	4753	2920	3633	3777	-0.00565637	1.53426	-0.960526
Leri_2C	21000001	21500000	A	0.0536608	17101	2	0.426403	7	945	712	1218	963	1025	985	0.165442	0.691919	-0.634409
Leri_2C	21500001	22000000	B	-0.0392297	11445	2	0.432421	2	526	590	682	665	728	525	-1.41582	-0.711975	-0.288275
Leri_2C	22000001	22500000	B	-0.0209353	14188	2	0.435289	2	104	153	110	132	77	93	-0.648954	-0.711975	-0.123318
Leri_2C	22500001	23000000	B	-0.0338811	14970	2	0.431885	6	1528	694	1725	793	1422	1039	-0.430328	0.41114	-0.319104
Leri_2C	23000001	23500000	B	-0.0426607	14746	2	0.436685	6	178	76	963	85	102	595	-0.492952	0.41114	-0.0430257
Leri_2C	23500001	24000000	B	-0.00173973	20310	2	0.444537	11	5958	4402	8332	4483	5724	5948	1.06259	1.81503	0.408592
Leri_2C	24000001	24500000	A	0.0563779	25008	2	0.481045	14	24985	22588	30441	22213	25599	25024	2.37603	2.65737	2.5084
Leri_2C	24500001	25000000	A	0.0374248	14441	2	0.466097	3	949	657	1083	710	844	889	-0.578222	-0.431196	1.64864
Leri_2C	25000001	25500000	B	-0.00580593	17924	2	0.473171	5	2504	1881	3017	1999	2552	2394	0.395531	0.130362	2.05551
Leri_2C	25500001	26000000	B	-0.00914767	14879	2	0.477965	10	6952	8444	10893	7704	6439	7176	-0.455769	1.53426	2.33125
Leri_2C	26000001	26500000	A	0.037452	24724	2	0.481051	9	3553	2700	4056	3008	3708	3315	2.29663	1.25348	2.50874
Leri_2C	26500001	27000000	A	0.0148887	17635	2	0.486781	10	24985	22811	34067	23051	25624	25402	0.314735	1.53426	2.83831
Leri_2C	27000001	27500000	A	0.0563157	17593	2	0.460957	9	4478	4040	5759	4103	4409	4144	0.302992	1.25348	1.35301
Leri_2C	27500001	28000000	A	0.0472368	16731	2	0.453415	5	2281	2196	3336	2388	2403	2562	0.0620004	0.130362	0.919222
Leri_2C	28000001	28500000	A	0.00998478	15589	2	0.484105	7	5631	4913	4223	6695	7850	4652	-0.257272	0.691919	2.6844
Leri_2C	28500001	29000000	A	0.0406682	15048	2	0.488017	9	12387	11277	14656	11098	12329	10695	-0.408521	1.25348	2.9094
Leri_2C	29000001	29500000	A	0.0722632	20357	2	0.484299	7	3318	2568	3908	2528	3353	3037	1.07573	0.691919	2.69556
Leri_2C	29500001	30000000	A	0.0617095	20303	2	0.469703	12	5265	4398	6184	4532	4908	4723	1.06064	2.09581	1.85605
Leri_2C	30000001	30500000	A	0.0538599	20369	2	0.465971	6	2026	1790	2615	1563	1609	1835	1.07909	0.41114	1.6414
Leri_2C	30500001	31000000	A	0.0473142	24341	2	0.465041	2	2187	1665	2586	1721	2098	2206	2.18955	-0.711975	1.58791
Leri_2C	31000001	31500000	A	0.0306169	17842	2	0.474791	3	2218	666	1302	957	2269	862	0.372606	-0.431196	2.14869
Leri_2C	31500001	32000000	B	-0.0362286	17496	2	0.473139	3	1415	1821	2007	1554	1661	1661	0.275874	-0.431196	2.05367
Leri_2C	32000001	32500000	A	0.0228409	18681	2	0.463653	10	5891	4949	8627	4724	5950	6312	0.607168	1.53426	1.50807
Leri_2C	32500001	33000000	A	0.0782452	25110	2	0.451619	13	10321	7595	11119	8148	10163	9403	2.40454	2.37659	0.815923
Leri_2C	33000001	33500000	A	0.0473791	18460	2	0.441109	10	13160	11195	21197	11757	11951	14177	0.545382	1.53426	0.211427
Leri_2C	33500001	34000000	A	0.0308161	15922	2	0.461471	1	284	433	491	331	328	267	-0.164174	-0.992754	1.38257
Leri_2C	34000001	34500000	A	0.0463846	17732	2	0.455523	4	1733	1378	2725	830	1239	1095	0.341853	-0.150417	1.04047
Leri_2C	34500001	35000000	A	0.0746101	18458	2	0.443725	6	1428	1278	2159	1299	1355	1698	0.544823	0.41114	0.361889
Leri_2C	35000001	35500000	A	0.0745098	16803	2	0.446093	2	562	479	751	431	597	603	0.0821296	-0.711975	0.498088
Leri_2C	35500001	36000000	A	0.0739991	16701	2	0.458451	1	3118	2265	4276	2454	2599	3012	0.0536132	-0.992754	1.20887
Leri_2C	36000001	36500000	A	0.0830008	14881	2	0.454293	0	21	30	58	32	48	42	-0.45521	-1.27353	0.969722
Leri_2C	36500001	37000000	A	0.0973202	13327	2	0.449071	0	23	49	28	48	21	17	-0.889667	-1.27353	0.669371
Leri_2C	37000001	37500000	A	0.029886	10829	2	0.448639	8	1194	1088	1481	816	1025	902	-1.58804	0.972698	0.644524
Leri_2C	37500001	38000000	A	0.0540558	21509	2	0.449631	10	8910	7180	10264	6850	7854	7930	1.3978	1.53426	0.701581
Leri_2C	38000001	38500000	A	0.0331695	17686	2	0.451665	4	3777	3192	5087	3390	3265	3811	0.328993	-0.150417	0.818569
Leri_2C	38500001	39000000	B	-0.017906	18684	2	0.442487	5	4586	3623	4875	3926	4326	4249	0.608007	0.130362	0.290684
Leri_2C	39000001	39500000	A	0.0174692	23615	2	0.436259	10	163524	88702	146435	86528	140649	89311	1.98658	1.53426	-0.0675277
Leri_2C	39500001	40000000	B	-0.0307273	16504	2	0.429687	4	2448	1924	3010	2261	2652	2437	-0.00146277	-0.150417	-0.445525
Leri_2C	40000001	40500000	B	-0.0512654	16355	2	0.431111	3	1514	963	1817	983	1429	1204	-0.0431192	-0.431196	-0.363622
Leri_2C	40500001	41000000	B	-0.0618812	14902	2	0.424861	7	3378	2886	4022	2959	2875	2921	-0.449339	0.691919	-0.723099
Leri_2C	41000001	41500000	B	-0.0913273	14821	2	0.434921	10	125	68	405	95	99	302	-0.471984	1.53426	-0.144484
Leri_2C	41500001	42000000	B	-0.000911381	19205	2	0.426871	10	6006	4545	6380	4486	5379	5035	0.753664	1.53426	-0.607491
Leri_2C	42000001	42500000	B	-0.0156801	17767	2	0.427745	3	1954	1452	2283	1741	2050	1938	0.351638	-0.431196	-0.557222
Leri_2C	42500001	43000000	B	-0.0835531	12770	2	0.431459	0	17	32	89	43	20	40	-1.04539	-1.27353	-0.343606
Leri_2C	43000001	43500000	B	-0.100387	15767	2	0.426467	1	139	21	41	25	90	29	-0.207508	-0.992754	-0.630727
Leri_2C	43500001	44000000	B	-0.0502498	15078	2	0.437623	4	1945	1892	1838	1754	1942	1611	-0.400134	-0.150417	0.0109246
Leri_2C	44000001	44500000	A	0.0978376	15969	2	0.427461	5	2197	1260	2044	1214	1796	1531	-0.151034	0.130362	-0.573556
Leri_2C	44500001	45000000	A	0.0991523	17089	2	0.423345	2	9320	6478	10329	7151	8258	6766	0.162088	-0.711975	-0.810293
Leri_2C	45000001	45500000	A	0.0917833	15180	2	0.424575	6	1735	1387	1698	1642	1614	1639	-0.371618	0.41114	-0.739548
Leri_2C	45500001	46000000	A	0.0779077	17930	2	0.421949	15	12164	8964	13666	8756	11022	10438	0.397209	2.93815	-0.890586
Leri_2C	46000001	46500000	B	-0.0463889	13121	2	0.429331	5	5096	3621	5235	3879	4559	4287	-0.947259	0.130362	-0.466001
Leri_2C	46500001	47000000	B	-0.0623896	12864	2	0.432209	1	39	36	145	35	161	138	-1.01911	-0.992754	-0.300469
Leri_2C	47000001	47500000	B	-0.0777051	15194	2	0.420793	6	1149	430	1327	695	1080	795	-0.367704	0.41114	-0.957075
Leri_2C	47500001	48000000	A	0.0142801	17124	2	0.420569	9	2131	1582	2704	1643	1664	1799	0.171873	1.25348	-0.969959
Leri_2C	48000001	48500000	B	-0.0258968	18182	2	0.430071	8	3079	2290	3666	2347	2478	2831	0.467661	0.972698	-0.423439
Leri_2C	48500001	49000000	B	-0.0997928	13505	2	0.429893	0	13	19	29	14	9	16	-0.839903	-1.27353	-0.433677
Leri_2C	49000001	49500000	B	-0.0711149	16315	2	0.420969	2	177	179	206	141	158	114	-0.0543021	-0.711975	-0.946952
Leri_2C	49500001	50000000	B	-0.0267207	16961	2	0.429165	0	95	114	466	149	130	226	0.126302	-1.27353	-0.475548
Leri_2C	50000001	50500000	B	-0.00500206	18075	2	0.421793	3	1897	1516	2142	1498	1977	1663	0.437747	-0.431196	-0.899559
Leri_2C	50500001	51000000	B	-0.0203705	18171	2	0.433199	4	1823	1064	1677	1513	2268	903	0.464586	-0.150417	-0.243528
Leri_2C	51000001	51500000	B	-0.0211856	17544	2	0.433837	5	2336	1912	2474	1905	2399	1873	0.289293	0.130362	-0.206832
Leri_2C	51500001	52000000	B	-0.0167201	15855	2	0.431991	5	625	288	752	390	582	605	-0.182906	0.130362	-0.313007
Leri_2C	52000001	52500000	A	0.0268927	18715	2	0.435187	6	3952	3450	4566	3215	3981	3642	0.616674	0.41114	-0.129185
Leri_2C	52500001	53000000	A	0.00234392	17832	2	0.426311	3	1001	792	636	624	827	481	0.36981	-0.431196	-0.6397
Leri_2C	53000001	53500000	B	-0.064699	15707	2	0.432711	3	2385	5574	12812	4453	2368	7377	-0.224283	-0.431196	-0.271596
Leri_2C	53500001	54000000	B	-0.0835081	13605	2	0.430779	0	541	280	475	177	491	436	-0.811946	-1.27353	-0.382717
Leri_2C	54000001	54500000	B	-0.0623789	16906	2	0.425115	1	56	4	21	10	18	13	0.110926	-0.992754	-0.70849
Leri_2C	54500001	55000000	B	-0.0933036	15559	2	0.424807	3	46	38	42	50	22	25	-0.265659	-0.431196	-0.726205
Leri_2C	55000001	55500000	B	-0.0838771	15474	2	0.422771	2	70	43	64	15	24	38	-0.289423	-0.711975	-0.843308
Leri_2C	55500001	56000000	B	-0.00244917	18561	2	0.423995	5	8001	7116	9025	7562	7592	8126	0.573619	0.130362	-0.772908
Leri_2C	56000001	56500000	B	-0.0715358	13845	2	0.431751	0	6	3	37	10	21	10	-0.744848	-1.27353	-0.326811
Leri_2C	56500001	57000000	B	-0.0709353	14368	2	0.430035	4	26	46	33	57	32	16	-0.598631	-0.150417	-0.425509
Leri_2C	57000001	57500000	A	0.0167778	15681	2	0.433227	3	1841	1059	1633	1539	1846	1284	-0.231552	-0.431196	-0.241917
Leri_2C	57500001	58000000	A	0.0126303	15512	2	0.437341	0	44	21	37	7	31	8	-0.278799	-1.27353	-0.00529499
Leri_2C	58000001	58500000	A	0.0256484	14663	2	0.434407	0	74	54	40	28	53	23	-0.516157	-1.27353	-0.174048
Leri_2C	58500001	59000000	A	0.0827159	22080	2	0.434773	1	8712	7774	11361	7908	8583	8199	1.55744	-0.992754	-0.152997
Leri_2C	59000001	59500000	A	0.0831105	20852	2	0.426399	3	1665	1259	1615	1390	1670	1173	1.21412	-0.431196	-0.634639
Leri_2C	59500001	60000000	A	0.0192355	17759	2	0.429171	6	2885	1374	2884	1867	2554	2235	0.349402	0.41114	-0.475203
Leri_2C	60000001	60500000	B	-0.0463223	17242	2	0.424249	12	1013	1225	1464	995	1002	970	0.204862	2.09581	-0.758299
Leri_2C	60500001	61000000	B	-0.0701782	10695	2	0.434467	1	118	125	174	167	117	102	-1.6255	-0.992754	-0.170597
Leri_2C	61000001	61500000	B	-0.0491097	15360	2	0.421319	5	1410	2030	2560	1843	1434	1649	-0.321295	0.130362	-0.926822
Leri_2C	61500001	62000000	B	-0.0366387	15753	2	0.426429	7	453	452	867	355	483	704	-0.211422	0.691919	-0.632913
Leri_2C	62000001	62500000	B	-0.0161092	19216	2	0.426243	6	2045	2118	2828	1965	1827	1919	0.75674	0.41114	-0.643611
Leri_2C	62500001	63000000	A	0.00797301	18202	2	0.443333	11	14581	9697	9561	7557	16015	6870	0.473253	1.81503	0.339343
Leri_2C	63000001	63500000	B	-0.00885557	18658	2	0.432857	9	5027	4149	6443	3865	4532	4807	0.600738	1.25348	-0.263198
Leri_2C	63500001	64000000	B	-0.0176542	18230	2	0.434303	3	1979	1668	1641	1336	1869	1499	0.481081	-0.431196	-0.18003
Leri_2C	64000001	64500000	B	-0.0157997	17429	2	0.429457	0	13	20	12	20	18	18	0.257142	-1.27353	-0.458754
Leri_2C	64500001	65000000	B	-0.0813911	14027	2	0.436895	0	10	20	21	48	6	9	-0.693966	-1.27353	-0.0309473
Leri_2C	65000001	65500000	B	-0.0690689	12822	2	0.424899	2	36	33	44	66	91	60	-1.03085	-0.711975	-0.720913
Leri_2C	65500001	66000000	B	-0.0643418	14646	2	0.429607	2	74	48	55	18	85	57	-0.52091	-0.711975	-0.450126
Leri_2C	66000001	66500000	B	-0.0824479	13904	2	0.431377	0	61	15	95	16	28	44	-0.728353	-1.27353	-0.348322
Leri_2C	66500001	67000000	B	-0.0939852	14853	2	0.435597	0	7	15	29	13	23	13	-0.463038	-1.27353	-0.105603
Leri_2C	67000001	67500000	B	-0.0768754	14581	2	0.430843	1	22	32	11	24	12	11	-0.539082	-0.992754	-0.379036
Leri_2C	67500001	68000000	B	-0.0781811	15561	2	0.428561	2	23	32	31	42	47	31	-0.2651	-0.711975	-0.510288
Leri_2C	68000001	68500000	B	-0.0630383	14812	2	0.427949	1	10	13	8	6	35	7	-0.474501	-0.992754	-0.545488
Leri_2C	68500001	69000000	B	-0.0458624	15118	2	0.424967	1	3	6	24	6	21	6	-0.388951	-0.992754	-0.717002
Leri_2C	69000001	69500000	B	-0.0934597	14501	2	0.426655	0	13	20	42	14	25	27	-0.561448	-1.27353	-0.619914
Leri_2C	69500001	70000000	B	-0.0545193	14537	2	0.426743	0	21	14	69	15	19	28	-0.551383	-1.27353	-0.614853
Leri_2C	70000001	70500000	B	-0.0717221	14393	2	0.430347	0	25	16	7	17	22	24	-0.591642	-1.27353	-0.407564
Leri_2C	70500001	71000000	B	-0.0707837	13665	2	0.428731	0	22	22	80	23	18	16	-0.795171	-1.27353	-0.500511
Leri_2C	71000001	71500000	B	-0.0784733	14316	2	0.431307	0	30	27	11	21	21	2	-0.613169	-1.27353	-0.352348
Leri_2C	71500001	72000000	B	-0.0667402	12959	2	0.430793	0	27	7	30	6	5	18	-0.99255	-1.27353	-0.381912
Leri_2C	72000001	72500000	B	-0.0692177	19450	2	0.432481	6	2878	2392	2765	2155	2737	1904	0.82216	0.41114	-0.284824
Leri_2C	72500001	73000000	B	-0.0851213	15049	2	0.433885	3	25	17	35	28	40	44	-0.408242	-0.431196	-0.204071
Leri_2C	73000001	73500000	A	0.00831817	21242	2	0.430213	7	1733	1190	1823	1176	1751	1417	1.32316	0.691919	-0.415271
Leri_2C	73500001	74000000	A	0.0302856	21476	2	0.428231	9	3103	2222	3582	2151	2761	2609	1.38858	1.25348	-0.529269
Leri_2C	74000001	74500000	A	0.00530349	16912	2	0.423209	4	2852	2636	3461	2324	2974	2624	0.112603	-0.150417	-0.818116
Leri_2C	74500001	75000000	A	0.000113158	16004	2	0.427645	2	1684	1819	2246	1535	1780	1543	-0.141249	-0.711975	-0.562973
Leri_2C	75000001	75500000	A	0.0291895	21227	2	0.432287	8	12025	11669	16615	10717	10813	13132	1.31896	0.972698	-0.295982
Leri_2C	75500001	76000000	A	0.0928486	17988	2	0.420987	7	6256	4182	6479	4623	6046	5625	0.413424	0.691919	-0.945917
Leri_2C	76000001	76500000	A	0.052955	17304	2	0.428923	6	3663	2268	4008	2002	3337	2736	0.222196	0.41114	-0.489467
Leri_2C	76500001	77000000	A	0.0361504	14156	2	0.435495	4	1281	1161	1430	1062	1445	1079	-0.657901	-0.150417	-0.11147
Leri_2C	77000001	77500000	B	-0.00159556	9210	2	0.423113	2	154	166	205	171	176	63	-2.04067	-0.711975	-0.823637
Leri_2C	77500001	78000000	A	0.00898147	15636	2	0.416381	5	952	807	1655	621	630	746	-0.244132	0.130362	-1.21084
Leri_2C	78000001	78500000	A	0.0201549	15402	2	0.421529	3	233	274	203	219	322	206	-0.309552	-0.431196	-0.914743
Leri_2C	78500001	79000000	A	0.0144045	14793	2	0.414555	0	13	32	44	21	24	41	-0.479813	-1.27353	-1.31586
Leri_2C	79000001	79500000	A	0.0359049	15634	2	0.418679	0	21	13	26	7	27	30	-0.244691	-1.27353	-1.07866
Leri_2C	79500001	80000000	A	0.0981695	19063	2	0.424753	4	2306	1534	1635	1775	2457	1342	0.713965	-0.150417	-0.72931
Leri_2C	80000001	80500000	A	0.086096	19639	2	0.429117	8	5094	4542	7030	4458	4684	5118	0.874999	0.972698	-0.478309
Leri_2C	80500001	81000000	A	0.00853813	14108	2	0.423651	7	1445	1073	1556	1051	1293	1054	-0.67132	0.691919	-0.792693
Leri_2C	81000001	81500000	A	0.0648916	17842	2	0.416947	6	4596	3356	4490	3472	3877	4071	0.372606	0.41114	-1.17828
Leri_2C	81500001	82000000	A	0.0865641	16884	2	0.424375	11	3327	2776	3993	3212	3391	3192	0.104775	1.81503	-0.751052
Leri_2C	82000001	82500000	A	0.103447	15648	2	0.425825	3	125	82	218	109	169	206	-0.240777	-0.431196	-0.667653
Leri_2C	82500001	83000000	A	0.133891	25380	2	0.420039	4	6597	4936	8563	5189	5897	6559	2.48003	-0.150417	-1.00044
Leri_2C	83000001	83500000	A	0.0829224	14337	2	0.412391	1	899	1021	1291	891	869	840	-0.607298	-0.992754	-1.44033
Leri_2C	83500001	84000000	A	0.114209	19393	2	0.412511	11	8165	7195	10343	6147	6370	6199	0.806224	1.81503	-1.43343
Leri_2C	84000001	84500000	A	0.116367	13905	2	0.431429	9	3871	2975	3749	2954	3548	3067	-0.728074	1.25348	-0.345332
Leri_2C	84500001	85000000	A	0.124524	20537	2	0.418421	9	2296	1511	2612	1497	2027	1989	1.12606	1.25348	-1.0935
Leri_2C	85000001	85500000	A	0.133407	19752	2	0.419007	5	4117	3004	4812	3513	4131	4610	0.906591	0.130362	-1.0598
Leri_2C	85500001	86000000	A	0.112967	17288	2	0.420911	11	5008	3113	4942	3519	4419	3443	0.217723	1.81503	-0.950288
Leri_2C	86000001	86500000	A	0.099909	13134	2	0.413033	4	2650	1568	2694	2127	2844	2085	-0.943624	-0.150417	-1.4034
Leri_2C	86500001	87000000	A	0.0779267	15292	2	0.418507	0	309	133	145	243	247	186	-0.340306	-1.27353	-1.08856
Leri_2C	87000001	87500000	A	0.0664018	12193	2	0.424207	1	191	94	45	151	136	33	-1.2067	-0.992754	-0.760714
Leri_2C	87500001	88000000	A	0.017652	15880	2	0.429863	3	1877	1389	3054	1326	1552	2429	-0.175916	-0.431196	-0.435402
Leri_2C	88000001	88500000	A	0.020191	14464	2	0.418809	4	2314	1350	1932	1541	2020	1709	-0.571792	-0.150417	-1.07119
Leri_2C	88500001	89000000	A	0.107819	18542	2	0.422813	13	8590	6875	9281	7036	8203	7067	0.568307	2.37659	-0.840892
Leri_2C	89000001	89500000	A	0.121911	18487	2	0.418461	1	208	70	243	112	165	154	0.552931	-0.992754	-1.0912
Leri_2C	89500001	90000000	A	0.113644	19174	2	0.429167	8	47267	57288	71264	51559	50547	61110	0.744998	0.972698	-0.475433
Leri_2C	90000001	90500000	A	0.0907699	14677	2	0.438081	1	328	228	362	305	240	347	-0.512243	-0.992754	0.0372671
Leri_2C	90500001	91000000	A	0.107878	16256	2	0.421173	1	547	187	273	371	633	548	-0.0707969	-0.992754	-0.935219
Leri_2C	91000001	91500000	A	0.104557	15243	2	0.429575	2	168	313	474	273	191	251	-0.354005	-0.711975	-0.451967
Leri_2C	91500001	92000000	A	0.106841	17974	2	0.422401	9	6705	4749	7905	5433	6370	6106	0.40951	1.25348	-0.864589
Leri_2C	92000001	92500000	A	0.0515036	14893	2	0.426153	7	2856	2475	3558	2337	2757	2744	-0.451855	0.691919	-0.648788
Leri_2C	92500001	93000000	A	0.0880908	16603	2	0.415625	13	14612	14720	20534	13368	13928	14536	0.026215	2.37659	-1.25432
Leri_2C	93000001	93500000	A	0.0429063	15363	2	0.416273	7	2705	2427	4122	2795	2677	3446	-0.320456	0.691919	-1.21705
Leri_2C	93500001	94000000	B	-0.0117776	17964	2	0.426123	6	1456	1108	1602	1232	1497	1310	0.406714	0.41114	-0.650513
Leri_2C	94000001	94500000	B	-0.050361	14218	2	0.422935	4	958	1076	1097	793	1144	1101	-0.640567	-0.150417	-0.833875
Leri_2C	94500001	95000000	B	-0.0138199	17079	2	0.432765	6	773	826	931	810	682	680	0.159292	0.41114	-0.26849
Leri_2C	95000001	95500000	A	0.0776793	18764	2	0.429169	5	1634	1265	1959	1608	1745	1760	0.630373	0.130362	-0.475318
Leri_2C	95500001	96000000	A	0.113901	16937	2	0.418757	2	180	112	142	123	123	170	0.119592	-0.711975	-1.07418
Leri_2C	96000001	96500000	A	0.0958892	17031	2	0.430545	1	1489	961	1636	840	1171	1119	0.145872	-0.992754	-0.396176
Leri_2C	96500001	97000000	A	0.137272	18410	2	0.418303	1	2162	1203	1865	1469	1858	1300	0.531404	-0.992754	-1.10029
Leri_2C	97000001	97500000	A	0.112878	16921	2	0.428239	8	7553	6838	9338	7216	6815	6741	0.115119	0.972698	-0.528809
Leri_2C	97500001	98000000	A	0.108757	17715	2	0.427823	4	2296	1550	2720	1981	2126	2339	0.3371	-0.150417	-0.552735
Leri_2C	98000001	98500000	A	0.0808259	15117	2	0.415875	2	362	270	585	297	348	491	-0.389231	-0.711975	-1.23994
Leri_2C	98500001	99000000	A	0.0520134	16380	2	0.420249	5	373	214	394	366	534	416	-0.0361298	0.130362	-0.988364
Leri_2C	99000001	99500000	A	0.0580688	14108	2	0.421955	1	930	486	792	754	1001	738	-0.67132	-0.992754	-0.890241
Leri_2C	99500001	100000000	A	0.0683159	19809	2	0.428421	2	1392	1420	1813	1160	1588	1379	0.922527	-0.711975	-0.518341
Leri_2C	100000001	100500000	B	-0.0150001	16370	2	0.425191	3	182	191	204	215	286	176	-0.0389256	-0.431196	-0.704118
Leri_2C	100500001	101000000	B	-0.00835346	14938	2	0.428941	3	456	288	460	320	453	310	-0.439274	-0.431196	-0.488432
Leri_2C	101000001	101500000	B	-0.0413867	13693	2	0.421871	3	1249	1281	1994	1264	1299	1353	-0.787343	-0.431196	-0.895073
Leri_2C	101500001	102000000	B	-0.016584	13255	2	0.425179	1	1267	847	1516	1014	1276	1231	-0.909796	-0.992754	-0.704809
Leri_2C	102000001	102500000	B	-0.0618477	13530	2	0.424653	1	47	20	31	23	15	15	-0.832914	-0.992754	-0.735062
Leri_2C	102500001	103000000	B	-0.0632626	17092	2	0.425449	0	21	24	117	85	88	116	0.162926	-1.27353	-0.689279
Leri_2C	103000001	103500000	A	0.0645111	23001	2	0.423283	7	4362	3427	5465	3347	4076	4087	1.81492	0.691919	-0.813859
Leri_2C	103500001	104000000	B	-0.0495659	14968	2	0.433423	13	613	897	948	568	621	604	-0.430887	2.37659	-0.230644
Leri_2C	104000001	104500000	A	0.00734357	17508	2	0.424987	5	554	723	1257	655	476	605	0.279229	0.130362	-0.715852
Leri_2C	104500001	105000000	A	0.0494701	18552	2	0.420463	8	6873	7081	11287	5598	6025	6733	0.571103	0.972698	-0.976056
Leri_2C	105000001	105500000	A	0.0281522	25117	2	0.422931	7	304417	203915	220225	253408	542012	167382	2.4065	0.691919	-0.834105
Leri_2C	105500001	106000000	A	0.0658196	16931	2	0.435067	4	2618	2294	3015	1989	2249	2159	0.117915	-0.150417	-0.136087
Leri_2C	106000001	106500000	A	0.0173349	18244	2	0.428439	3	543	224	515	989	1448	797	0.484995	-0.431196	-0.517305
Leri_2C	106500001	107000000	A	0.0017645	17004	2	0.418811	7	2901	2554	3526	2483	2582	3263	0.138324	0.691919	-1.07107
Leri_2C	107000001	107500000	B	-0.0244107	15755	2	0.419647	3	23	30	28	19	50	9	-0.210863	-0.431196	-1.02299
Leri_2C	107500001	108000000	A	0.00983669	17387	2	0.423955	2	633	714	932	465	665	719	0.2454	-0.711975	-0.775209
Leri_2C	108000001	108500000	A	0.0210663	14903	2	0.420313	13	6154	5942	8309	5280	5702	6032	-0.449059	2.37659	-0.984683
Leri_2C	108500001	109000000	A	0.0213534	19638	2	0.421711	5	14289	14293	20673	14525	13949	15879	0.87472	0.130362	-0.904275
Leri_2C	109000001	109500000	A	0.042212	19360	2	0.411461	6	12754	10987	15125	11073	11671	11420	0.796998	0.41114	-1.49382
Leri_2C	109500001	110000000	A	0.0194887	22107	2	0.431017	5	2054	1554	1814	1529	2038	1763	1.56499	0.130362	-0.369028
Leri_2C	110000001	110500000	B	-0.0758859	17608	2	0.457551	3	36	39	48	32	32	22	0.307186	-0.431196	1.15711
Leri_2C	110500001	111000000	A	0.0179362	27795	2	0.448151	10	5517	2802	5399	3390	5381	4124	3.1552	1.53426	0.616456
Leri_2C	111000001	111500000	A	0.00381063	21579	2	0.427993	12	2394	2239	3346	2292	2596	2549	1.41737	2.09581	-0.542958
Leri_2C	111500001	112000000	B	-0.0306524	20207	2	0.414321	5	5963	4641	6374	4268	5902	4721	1.0338	0.130362	-1.32932
Leri_2C	112000001	112500000	B	-0.0229584	21212	2	0.456241	4	2066	1663	2144	1630	2053	1913	1.31477	-0.150417	1.08176
Leri_2C	112500001	113000000	A	0.0525405	23710	2	0.461233	3	4775	4280	6411	4632	4675	6252	2.01314	-0.431196	1.36889
Leri_2C	113000001	113500000	A	0.0782378	25192	2	0.449351	7	7265	5314	7999	5369	6243	5119	2.42747	0.691919	0.685476
Leri_2C	113500001	114000000	A	0.0329666	18817	2	0.428369	9	3241	2457	3648	2557	3345	2886	0.64519	1.25348	-0.521331
Leri_2C	114000001	114500000	A	0.0127924	17118	2	0.431463	8	310	280	454	259	394	305	0.170195	0.972698	-0.343376
Leri_2C	114500001	115000000	B	-0.0590131	16363	2	0.443289	0	9	12	8	11	12	4	-0.0408826	-1.27353	0.336812
Leri_2C	115000001	115500000	B	-0.0607627	17425	2	0.444045	1	23	27	10	11	6	8	0.256024	-0.992754	0.380294
Leri_2C	115500001	116000000	B	-0.0447503	17778	2	0.442093	3	1470	1579	1725	1184	1371	1142	0.354714	-0.431196	0.268023
Leri_2C	116000001	116500000	B	-0.0201139	20263	2	0.445411	3	525	443	519	479	452	463	1.04945	-0.431196	0.458862
Leri_2C	116500001	117000000	A	0.0117706	19214	2	0.426591	4	1748	1436	2386	1505	1685	1692	0.756181	-0.150417	-0.623595
Leri_2C	117000001	117500000	B	-0.0530745	16636	2	0.427759	4	1530	1006	1438	1227	1478	1205	0.0354409	-0.150417	-0.556416
Leri_2C	117500001	118000000	A	0.0178324	19737	2	0.424171	8	7214	6305	8660	6394	6500	6760	0.902397	0.972698	-0.762785
Leri_2C	118000001	118500000	B	-0.0250162	17909	2	0.444873	2	268	132	426	207	315	382	0.391338	-0.711975	0.427918
Leri_2C	118500001	119000000	A	3.4547e-05	19493	2	0.432177	5	4489	3406	4376	3238	4313	3549	0.834182	0.130362	-0.302309
Leri_2C	119000001	119500000	A	0.0746428	19549	2	0.436619	7	797	561	964	799	673	606	0.849838	0.691919	-0.0468218
Leri_2C	119500001	120000000	A	0.0640142	19190	2	0.433587	3	2816	1770	2859	1896	2625	2210	0.749471	-0.431196	-0.221211
Leri_2C	120000001	120500000	A	0.0480958	22613	2	0.422757	8	6072	5706	7633	5701	6258	6456	1.70645	0.972698	-0.844113
Leri_2C	120500001	121000000	B	-0.015083	15175	2	0.438771	5	1993	1543	1602	1484	1847	1440	-0.373016	0.130362	0.0769533
Leri_2C	121000001	121500000	B	-0.0505308	15754	2	0.441859	0	13	7	22	0	12	12	-0.211143	-1.27353	0.254564
Leri_2C	121500001	122000000	B	-0.0407425	13688	2	0.433587	0	8	21	39	12	13	26	-0.788741	-1.27353	-0.221211
Leri_2C	122000001	122500000	B	-0.0284705	10526	2	0.432191	2	35	40	29	38	26	18	-1.67275	-0.711975	-0.301504
Leri_2C	122500001	123000000	B	-0.00302065	28609	2	0.480511	10	7584	6754	9797	6663	8195	6898	3.38277	1.53426	2.47768
Leri_2C	123000001	123500000	A	0.0619991	17422	2	0.479287	10	2515	2339	3270	2042	2474	2420	0.255185	1.53426	2.40728
Leri_2C	123500001	124000000	A	0.0977602	19601	2	0.452917	2	2125	1258	1505	1721	2565	1704	0.864375	-0.711975	0.890579
Leri_2C	124000001	124500000	A	0.0728865	14175	2	0.446391	3	2119	1352	2162	1853	1995	1800	-0.652589	-0.431196	0.515228
Leri_2C	124500001	125000000	A	0.0780224	17233	2	0.441703	7	3478	2208	3604	2709	3645	2810	0.202346	0.691919	0.245591
Leri_2C	125000001	125500000	A	0.0698222	20600	2	0.426495	8	5360	4650	5979	4816	5119	4567	1.14367	0.972698	-0.629117
Leri_2C	125500001	126000000	A	0.0522031	19661	2	0.442007	7	7055	5406	7728	6430	6616	6022	0.88115	0.691919	0.263076
Leri_2C	126000001	126500000	A	0.0993837	16826	2	0.445929	2	1460	907	1213	1017	1598	1223	0.0885598	-0.711975	0.488655
Leri_2C	126500001	127000000	A	0.100341	15694	2	0.439069	3	1693	1297	1924	1358	1644	1483	-0.227917	-0.431196	0.0940932
Leri_2C	127000001	127500000	A	0.118541	18507	2	0.437955	1	266	239	248	250	230	246	0.558522	-0.992754	0.03002
Leri_2C	127500001	128000000	A	0.126666	18771	2	0.431971	3	3882	2621	3799	2786	3521	2843	0.63233	-0.431196	-0.314158
Leri_2C	128000001	128500000	A	0.0763759	13787	2	0.451357	2	1054	312	852	728	1330	596	-0.761063	-0.711975	0.800854
Leri_2C	128500001	129000000	A	0.0717277	13142	2	0.454147	0	15	8	19	13	25	6	-0.941388	-1.27353	0.961324
Leri_2C	129000001	129500000	A	0.0367837	12652	2	0.447281	0	10	16	32	24	21	13	-1.07838	-1.27353	0.566417
Leri_2C	129500001	130000000	A	0.0527092	8904	2	0.447713	0	15	5	22	6	22	20	-2.12622	-1.27353	0.591264
Leri_2C	130000001	130500000	A	0.0766046	13958	2	0.450201	1	1031	787	1331	752	1043	825	-0.713256	-0.992754	0.734365
Leri_2C	130500001	131000000	A	0.0343202	13655	2	0.448083	4	3412	3334	4371	3344	3470	3876	-0.797967	-0.150417	0.612545
Leri_2C	131000001	131500000	A	0.0328242	17745	2	0.460695	6	956	976	1744	1258	1118	1157	0.345488	0.41114	1.33794
Leri_2C	131500001	132000000	A	0.0771427	24002	2	0.487571	9	7544	6606	8184	6848	7621	6909	2.09478	1.25348	2.88375
Leri_2C	132000001	132500000	B	-0.0213364	20417	2	0.482099	9	5791	5114	6968	5113	5507	5100	1.09251	1.25348	2.56902
Leri_2C	132500001	133000000	B	-0.0135293	19827	2	0.462437	11	9275	8449	10500	8196	8773	8674	0.927559	1.81503	1.43813
Leri_2C	133000001	133500000	B	-0.044495	11147	2	0.447917	5	23	67	43	67	31	19	-1.49914	0.130362	0.602998
Leri_2C	133500001	134000000	B	-0.0524173	11658	2	0.448895	2	21	42	73	37	22	49	-1.35627	-0.711975	0.659249
Leri_2C	134000001	134500000	B	-0.0148443	17087	2	0.461621	8	5673	4782	6599	4871	5486	5116	0.161528	0.972698	1.3912
Leri_2C	134500001	135000000	A	0.0718518	19525	2	0.472497	5	579	278	690	424	536	411	0.843128	0.130362	2.01675
Leri_2C	135000001	135500000	A	0.0371483	14200	2	0.496671	9	13834	13661	20701	11595	13882	15229	-0.645599	1.25348	3.40715
Leri_2C	135500001	136000000	A	0.0784983	21818	2	0.478545	5	10473	11199	12766	8832	11422	9386	1.48419	0.130362	2.36461
Leri_2C	136000001	136500000	A	0.0357764	19001	2	0.471209	2	2297	1385	4314	1258	1915	2380	0.696632	-0.711975	1.94267
Leri_2C	136500001	137000000	B	-0.0325435	8899	2	0.467911	4	981	674	950	862	944	823	-2.12762	-0.150417	1.75298
Leri_2C	137000001	137500000	A	0.00511273	16874	2	0.473549	2	5603	5599	4431	6174	7691	4420	0.101979	-0.711975	2.07726
Leri_2C	137500001	138000000	A	0.0370624	26758	2	0.491669	10	15544	18806	16044	13105	14952	11025	2.86528	1.53426	3.11945
Leri_2C	138000001	138500000	B	-0.0158206	15575	2	0.496423	6	1889	1855	2897	1745	2092	2000	-0.261186	0.41114	3.39288
Leri_2C	138500001	139000000	B	-0.0169522	10667	2	0.458791	3	450	376	628	396	400	570	-1.63333	-0.431196	1.22843
Leri_2C	139000001	139500000	B	-0.031423	13107	2	0.473667	3	739	951	1601	804	942	961	-0.951173	-0.431196	2.08404
Leri_2C	139500001	139679016	B	0	4123	2	0.458688	0	0	2	12	11	3	2	-3.46286	-1.27353	1.22251
Leri_3C	1	500000	B	-0.0563029	15393	3	0.471845	7	678	687	608	452	882	496	-0.397932	0.555716	2.91945
Leri_3C	500001	1000000	B	-0.0388392	16109	3	0.439953	3	1379	938	1167	991	1180	926	-0.230791	-0.451865	0.463311
Leri_3C	1000001	1500000	B	-0.0277478	15502	3	0.431043	18	9757	9091	10909	8484	9725	8862	-0.372487	3.32656	-0.222887
Leri_3C	1500001	2000000	B	-0.0350626	15629	3	0.438353	8	2495	2078	2624	1886	2146	1956	-0.342841	0.807612	0.340088
Leri_3C	2000001	2500000	B	-0.0174743	18764	3	0.451099	2	610	427	392	494	747	430	0.388986	-0.70376	1.32171
Leri_3C	2500001	3000000	B	-0.00735615	11616	3	0.448223	7	2793	2322	3025	2334	3200	2473	-1.27963	0.555716	1.10022
Leri_3C	3000001	3500000	B	-0.0700225	15338	3	0.446011	7	2708	2154	3243	2066	2519	2241	-0.410771	0.555716	0.929864
[truncated: 3,418 more rows]

## Sheet: SI Table 9
SI Table 9	TADs
chrom	start	end
Leri_1C	1462500	3112500
[truncated: 1,677 more rows]

## Sheet: SI Table 10
SI Table 10	Differential loop analysis from HiChIP (anterior vs posterior pectoral fin bud, positive fold change mean stronger in posterior pectoral fin)
[truncated: 44,879 more rows]

[truncated: 4 more sheets: SI Table 11, SI Table 12, SI Table 13, SI Table 14]
