# Supplementary material for: The little skate genome and the evolutionary emergence of wing-like fins
Source: Nature. 2023 Apr 12;616(7957):495–503. doi: 10.1038/s41586-023-05868-1 (PMC10115646; doi:10.1038/s41586-023-05868-1)
Supplement: Supplementary file 4 — Supplementary Tables 6 and 7. [file 41586_2023_5868_MOESM4_ESM.zip]

Archive with 2 entries (2 files):
- 2022-03-04408B-s4/SITable6.tsv.gz
- 2022-03-04408B-s4/SITable7.tsv.gz
